# Supplementary material for: tert-Butyl 2-{[5-(4-cyano­phen­yl)pyridin-3-yl]sulfon­yl}acetate
Source: Acta Crystallogr Sect E Struct Rep Online. 2014 Mar 12;70(Pt 4):o415. doi: 10.1107/S160053681400511X (PMC3998572; doi:10.1107/S160053681400511X)
Supplement: Supplementary file 1 [file e-70-0o415-sup1.cif]

##############################################################################
#                                                                            #
# This CIF contains the data in a paper accepted for publication in          #
# Acta Crystallographica Section E. It conforms to the requirements of       #
# Notes for Authors for Acta Crystallographica Section E, and has been       #
# peer reviewed under the auspices of the IUCr Commission on Journals.       #
#                                                                            #
# Full details of the Crystallographic Information File format               #
# are given in the paper "The Crystallographic Information File (CIF):       #
# a New Standard Archive File for Crystallography" by S. R. Hall, F. H.      #
# Allen and I. D. Brown [Acta Cryst. (1991), A47, 655-685].                  #
#                                                                            #
# The current version of the core CIF dictionary is obtainable from          #
# ftp://ftp.iucr.org/pub/cif_core.dic.                                       #
#                                                                            #
# Software is freely available for graphical display of the structure(s)     #
# in this CIF. For information consult the CIF software page                 #
# http://www.iucr.org/resources/cif/software.                                #
#                                                                            #
# This file may be used for bona fide research purposes within the           #
# scientific community so long as proper attribution is given to the journal # 
# article from which it was obtained.                                        #
#                                                                            #
##############################################################################
data_I
_database_code_depnum_ccdc_archive 'CCDC 985495'
_audit_creation_method     SHELXL-97
_chemical_name_systematic
;
<i>tert</i>-Butyl 2-{[5-(4-cyanophenyl)pyridin-3-yl]sulfonyl}acetate
;
_chemical_name_common     ?
_chemical_formula_moiety     'C18 H18 N2 O4 S'
_chemical_formula_sum     'C18 H18 N2 O4 S'
_chemical_formula_iupac     'C18 H18 N2 O4 S'
_chemical_formula_weight     358.40
_chemical_melting_point     423
_symmetry_cell_setting     monoclinic
_symmetry_space_group_name_H-M     'P 21/c'
_symmetry_space_group_name_hall     '-P 2ybc'
loop_
    _symmetry_equiv_pos_as_xyz
    'x, y, z'
    '-x, y+1/2, -z+1/2'
    '-x, -y, -z'
    'x, -y-1/2, z-1/2'
_cell_length_a     17.3871(7)
_cell_length_b     12.5318(5)
_cell_length_c     8.4297(3)
_cell_angle_alpha     90.00
_cell_angle_beta     99.103(2)
_cell_angle_gamma     90.00
_cell_volume     1813.63(12)
_cell_formula_units_Z     4
_cell_measurement_reflns_used     ?
_cell_measurement_theta_min     0
_cell_measurement_theta_max     25
_cell_measurement_temperature     294(2)
_cell_special_details     Prism
_exptl_crystal_description     Prism
_exptl_crystal_colour     colourless
_exptl_crystal_size_max     0.36
_exptl_crystal_size_mid     0.28
_exptl_crystal_size_min     0.22
_exptl_crystal_density_diffrn     1.313
_exptl_crystal_density_meas     ?
_exptl_crystal_density_method     'not measured'
_exptl_crystal_F_000     752
_exptl_absorpt_coefficient_mu     0.203
_exptl_absorpt_correction_type     multi-scan
_exptl_absorpt_process_details     '(SADABS; Bruker, 2009)'
_exptl_absorpt_correction_T_min     0.9306
_exptl_absorpt_correction_T_max     0.9567
_exptl_special_details     ?
_diffrn_ambient_temperature     294(2)
_diffrn_radiation_type     MoK\a
_diffrn_radiation_wavelength     0.71073
_diffrn_radiation_source     'fine-focus sealed tube'
_diffrn_radiation_monochromator     graphite
_diffrn_measurement_device_type     'Bruker APEXII CCD'
_diffrn_measurement_method     \w
_diffrn_detector_area_resol_mean     1.6
_diffrn_reflns_number     13884
_diffrn_reflns_av_R_equivalents     0.0292
_diffrn_reflns_av_sigmaI/netI     0.0266
_diffrn_reflns_theta_min     1.19
_diffrn_reflns_theta_max     25.00
_diffrn_reflns_theta_full     25.00
_diffrn_measured_fraction_theta_max     0.999
_diffrn_measured_fraction_theta_full     0.999
_diffrn_reflns_limit_h_min     -20
_diffrn_reflns_limit_h_max     20
_diffrn_reflns_limit_k_min     -14
_diffrn_reflns_limit_k_max     14
_diffrn_reflns_limit_l_min     -10
_diffrn_reflns_limit_l_max     9
_diffrn_standards_number     ?
_diffrn_standards_interval_count     ?
_diffrn_standards_interval_time     ?
_diffrn_standards_decay_%     ?
_refine_special_details
;
Refinement of <i>F</i>^2^ against ALL reflections. The weighted <i>R</i>-factor
<i>wR</i> and goodness of fit <i>S</i> are based on <i>F</i>^2^, conventional
<i>R</i>-factors <i>R</i> are based on <i>F</i>, with <i>F</i> set to zero for
negative <i>F</i>^2^. The threshold expression of <i>F</i>^2^ >
\s(<i>F</i>^2^) is used only for calculating <i>R</i>-factors(gt) <i>etc</i>.
and is not relevant to the choice of reflections for refinement.
<i>R</i>-factors based on <i>F</i>^2^ are statistically about twice as large
as those based on <i>F</i>, and <i>R</i>- factors based on ALL data will be
even larger.
;
_reflns_number_total     3176
_reflns_number_gt     2649
_reflns_threshold_expression     I>2\s(I)
_refine_ls_structure_factor_coef     Fsqd
_refine_ls_matrix_type     full
_refine_ls_R_factor_all     0.0478
_refine_ls_R_factor_gt     0.0381
_refine_ls_wR_factor_gt     0.1075
_refine_ls_wR_factor_ref     0.1128
_refine_ls_goodness_of_fit_ref     1.074
_refine_ls_restrained_S_all     1.074
_refine_ls_number_reflns     3176
_refine_ls_number_parameters     229
_refine_ls_number_restraints     0
_refine_ls_number_constraints     0
_refine_ls_hydrogen_treatment     constr
_refine_ls_weighting_scheme     calc
_refine_ls_weighting_details
         'calc w=1/[\s^2^(Fo^2^)+(0.0589P)^2^+0.3788P] where P=(Fo^2^+2Fc^2^)/3'
_atom_sites_solution_hydrogens     geom
_atom_sites_solution_primary     direct
_atom_sites_solution_secondary     difmap
_refine_ls_shift/su_max     0.000
_refine_ls_shift/su_mean     0.000
_refine_diff_density_max     0.231
_refine_diff_density_min     -0.296
_refine_ls_extinction_method     none
_refine_ls_extinction_coef     ?
loop_
    _atom_type_symbol
    _atom_type_description
    _atom_type_scat_dispersion_real
    _atom_type_scat_dispersion_imag
    _atom_type_scat_source
    'C' 'C' 0.0033 0.0016
                         'International Tables Vol C Tables 4.2.6.8 and 6.1.1.4'
    'H' 'H' 0.0000 0.0000
                         'International Tables Vol C Tables 4.2.6.8 and 6.1.1.4'
    'N' 'N' 0.0061 0.0033
                         'International Tables Vol C Tables 4.2.6.8 and 6.1.1.4'
    'O' 'O' 0.0106 0.0060
                         'International Tables Vol C Tables 4.2.6.8 and 6.1.1.4'
    'S' 'S' 0.1246 0.1234
                         'International Tables Vol C Tables 4.2.6.8 and 6.1.1.4'
_computing_data_collection     'APEX2 (Bruker, 2009)'
_computing_cell_refinement     'SAINT-Plus (Bruker, 2009)'
_computing_data_reduction     'SAINT-Plus (Bruker,2009)'
_computing_structure_solution     'SHELXS97 (Sheldrick, 2008)'
_computing_structure_refinement     'SHELXL97 (Sheldrick, 2008)'
_computing_molecular_graphics
 'ORTEP-3 for Windows (Farrugia, 2012) and Mercury (Macrae <i>et al.</i>, 2008)'
_computing_publication_material     'SHELXL97 (Sheldrick, 2008)'
loop_
    _atom_site_type_symbol
    _atom_site_label
    _atom_site_fract_x
    _atom_site_fract_y
    _atom_site_fract_z
    _atom_site_U_iso_or_equiv
    _atom_site_adp_type
    _atom_site_calc_flag
    _atom_site_refinement_flags
    _atom_site_occupancy
    _atom_site_symmetry_multiplicity
    _atom_site_disorder_assembly
    _atom_site_disorder_group
    C C7 -0.33192(14) 0.7433(2) 0.5018(3) 0.0863(7) Uani d . 1 1 . .
    C C16 0.44601(18) 0.7075(4) 0.2350(6) 0.170(2) Uani d . 1 1 . .
    H H16A 0.4171 0.7677 0.1870 0.254 Uiso calc R 1 1 . .
    H H16B 0.4942 0.7020 0.1936 0.254 Uiso calc R 1 1 . .
    H H16C 0.4567 0.7168 0.3494 0.254 Uiso calc R 1 1 . .
    C C18 0.4351(2) 0.5073(5) 0.2805(5) 0.183(2) Uani d . 1 1 . .
    H H18A 0.4449 0.5197 0.3943 0.274 Uiso calc R 1 1 . .
    H H18B 0.4833 0.4916 0.2435 0.274 Uiso calc R 1 1 . .
    H H18C 0.4001 0.4481 0.2575 0.274 Uiso calc R 1 1 . .
    C C13 0.19857(10) 0.66538(18) 0.2825(2) 0.0598(5) Uani d . 1 1 . .
    H H13A 0.1805 0.7282 0.3330 0.072 Uiso calc R 1 1 . .
    H H13B 0.2073 0.6087 0.3617 0.072 Uiso calc R 1 1 . .
    N N1 -0.38426(14) 0.7818(2) 0.5450(4) 0.1214(9) Uani d . 1 1 . .
    C C1 -0.13164(10) 0.70509(14) 0.4150(2) 0.0508(4) Uani d . 1 1 . .
    H H1 -0.0852 0.7431 0.4249 0.061 Uiso calc R 1 1 . .
    C C2 -0.19560(11) 0.75155(16) 0.4633(2) 0.0587(5) Uani d . 1 1 . .
    H H2 -0.1925 0.8205 0.5048 0.070 Uiso calc R 1 1 . .
    C C3 -0.26510(11) 0.69460(18) 0.4497(3) 0.0650(5) Uani d . 1 1 . .
    C C4 -0.26913(12) 0.5924(2) 0.3865(3) 0.0738(6) Uani d . 1 1 . .
    H H4 -0.3155 0.5543 0.3773 0.089 Uiso calc R 1 1 . .
    C C5 -0.20474(11) 0.54709(16) 0.3371(3) 0.0618(5) Uani d . 1 1 . .
    H H5 -0.2081 0.4787 0.2937 0.074 Uiso calc R 1 1 . .
    C C6 -0.13473(10) 0.60278(14) 0.3517(2) 0.0465(4) Uani d . 1 1 . .
    C C8 -0.06428(10) 0.55338(13) 0.3044(2) 0.0448(4) Uani d . 1 1 . .
    C C9 -0.05133(11) 0.44394(14) 0.3242(2) 0.0540(5) Uani d . 1 1 . .
    H H9 -0.0891 0.4041 0.3644 0.065 Uiso calc R 1 1 . .
    C C10 0.06362(11) 0.45021(15) 0.2309(2) 0.0573(5) Uani d . 1 1 . .
    H H10 0.1078 0.4160 0.2065 0.069 Uiso calc R 1 1 . .
    C C11 0.05613(10) 0.55892(13) 0.2040(2) 0.0465(4) Uani d . 1 1 . .
    C C12 -0.00844(9) 0.61241(13) 0.24214(19) 0.0438(4) Uani d . 1 1 . .
    H H12 -0.0141 0.6856 0.2264 0.053 Uiso calc R 1 1 . .
    C C14 0.27308(11) 0.6900(2) 0.2182(3) 0.0650(5) Uani d . 1 1 . .
    C C15 0.39872(15) 0.6065(3) 0.1954(3) 0.1037(10) Uani d . 1 1 . .
    C C17 0.37939(19) 0.5867(3) 0.0188(4) 0.1206(12) Uani d . 1 1 . .
    H H17A 0.3463 0.5252 -0.0002 0.181 Uiso calc R 1 1 . .
    H H17B 0.4265 0.5743 -0.0244 0.181 Uiso calc R 1 1 . .
    H H17C 0.3530 0.6477 -0.0326 0.181 Uiso calc R 1 1 . .
    N N2 0.01068(10) 0.39231(12) 0.2900(2) 0.0609(4) Uani d . 1 1 . .
    O O4 0.27975(10) 0.76620(15) 0.1362(2) 0.0938(5) Uani d . 1 1 . .
    O O3 0.32424(8) 0.61363(14) 0.26226(18) 0.0771(5) Uani d . 1 1 . .
    O O1 0.09398(8) 0.71741(11) 0.03461(16) 0.0627(4) Uani d . 1 1 . .
    O O2 0.16443(8) 0.54780(12) 0.02716(17) 0.0701(4) Uani d . 1 1 . .
    S S1 0.12816(2) 0.62493(4) 0.11611(5) 0.04867(17) Uani d . 1 1 . .
loop_
    _atom_site_aniso_label
    _atom_site_aniso_U_11
    _atom_site_aniso_U_22
    _atom_site_aniso_U_33
    _atom_site_aniso_U_12
    _atom_site_aniso_U_13
    _atom_site_aniso_U_23
    C7 0.0629(14) 0.1074(19) 0.0937(18) -0.0008(13) 0.0278(13) -0.0104(15)
    C16 0.0595(17) 0.286(6) 0.172(4) -0.048(3) 0.044(2) -0.076(4)
    C18 0.125(3) 0.295(6) 0.133(3) 0.124(4) 0.034(2) 0.053(4)
    C13 0.0522(10) 0.0798(13) 0.0471(10) -0.0020(10) 0.0066(8) -0.0097(10)
    N1 0.0791(15) 0.152(2) 0.143(2) 0.0081(15) 0.0480(16) -0.0270(19)
    C1 0.0500(10) 0.0471(9) 0.0554(11) -0.0024(8) 0.0084(8) 0.0019(8)
    C2 0.0620(12) 0.0573(11) 0.0580(11) 0.0028(9) 0.0136(9) -0.0043(9)
    C3 0.0557(11) 0.0787(14) 0.0633(12) 0.0010(10) 0.0175(9) -0.0019(11)
    C4 0.0544(12) 0.0871(15) 0.0825(15) -0.0177(11) 0.0185(11) -0.0093(13)
    C5 0.0583(11) 0.0599(11) 0.0679(13) -0.0118(9) 0.0123(10) -0.0093(10)
    C6 0.0498(10) 0.0466(9) 0.0422(9) -0.0035(7) 0.0048(7) 0.0039(7)
    C8 0.0494(9) 0.0417(9) 0.0404(9) -0.0025(7) -0.0022(7) -0.0024(7)
    C9 0.0607(11) 0.0433(9) 0.0548(11) -0.0050(8) -0.0009(9) -0.0002(8)
    C10 0.0588(11) 0.0461(10) 0.0645(12) 0.0088(8) 0.0021(9) -0.0083(9)
    C11 0.0489(9) 0.0438(9) 0.0450(9) 0.0031(7) 0.0016(7) -0.0060(7)
    C12 0.0504(9) 0.0367(8) 0.0428(9) 0.0014(7) 0.0030(7) -0.0020(7)
    C14 0.0531(11) 0.0853(15) 0.0557(12) -0.0063(11) 0.0060(9) -0.0034(11)
    C15 0.0592(14) 0.178(3) 0.0767(17) 0.0234(17) 0.0182(13) -0.0039(18)
    C17 0.111(2) 0.173(3) 0.085(2) 0.028(2) 0.0357(18) -0.008(2)
    N2 0.0655(10) 0.0415(8) 0.0720(11) 0.0035(7) -0.0003(9) -0.0032(7)
    O4 0.0804(11) 0.0995(13) 0.1034(14) -0.0137(9) 0.0205(10) 0.0215(11)
    O3 0.0532(8) 0.1156(13) 0.0628(9) 0.0117(8) 0.0100(7) 0.0074(8)
    O1 0.0598(8) 0.0680(8) 0.0619(8) 0.0062(6) 0.0144(6) 0.0128(7)
    O2 0.0682(9) 0.0816(10) 0.0631(8) 0.0095(7) 0.0183(7) -0.0248(7)
    S1 0.0487(3) 0.0559(3) 0.0418(3) 0.00573(19) 0.00817(18) -0.00699(19)
_geom_special_details
;
All e.s.d.'s (except the e.s.d. in the dihedral angle between two l.s. planes)
are estimated using the full covariance matrix. The cell e.s.d.'s are taken
into account individually in the estimation of e.s.d.'s in distances, angles
and torsion angles; correlations between e.s.d.'s in cell parameters are only
used when they are defined by crystal symmetry. An approximate (isotropic)
treatment of cell e.s.d.'s is used for estimating e.s.d.'s involving l.s.
planes.
;
loop_
    _geom_bond_atom_site_label_1
    _geom_bond_atom_site_label_2
    _geom_bond_site_symmetry_2
    _geom_bond_distance
    _geom_bond_publ_flag
    C7 N1 . 1.139(3) ?
    C7 C3 . 1.441(3) ?
    C16 C15 . 1.518(5) ?
    C16 H16A . 0.9600 ?
    C16 H16B . 0.9600 ?
    C16 H16C . 0.9600 ?
    C18 C15 . 1.521(5) ?
    C18 H18A . 0.9600 ?
    C18 H18B . 0.9600 ?
    C18 H18C . 0.9600 ?
    C13 C14 . 1.513(3) ?
    C13 S1 . 1.7830(18) ?
    C13 H13A . 0.9700 ?
    C13 H13B . 0.9700 ?
    C1 C2 . 1.373(3) ?
    C1 C6 . 1.386(2) ?
    C1 H1 . 0.9300 ?
    C2 C3 . 1.392(3) ?
    C2 H2 . 0.9300 ?
    C3 C4 . 1.385(3) ?
    C4 C5 . 1.377(3) ?
    C4 H4 . 0.9300 ?
    C5 C6 . 1.392(2) ?
    C5 H5 . 0.9300 ?
    C6 C8 . 1.482(2) ?
    C8 C12 . 1.388(2) ?
    C8 C9 . 1.396(2) ?
    C9 N2 . 1.327(2) ?
    C9 H9 . 0.9300 ?
    C10 N2 . 1.329(2) ?
    C10 C11 . 1.384(3) ?
    C10 H10 . 0.9300 ?
    C11 C12 . 1.388(2) ?
    C11 S1 . 1.7595(18) ?
    C12 H12 . 0.9300 ?
    C14 O4 1 1.195(3) ?
    C14 O4 1 1.195(3) ?
    C14 O4 . 1.195(3) ?
    C14 O3 . 1.320(3) ?
    C15 O3 . 1.494(3) ?
    C15 C17 . 1.495(4) ?
    C17 H17A . 0.9600 ?
    C17 H17B . 0.9600 ?
    C17 H17C . 0.9600 ?
    O1 S1 . 1.4280(14) ?
    O2 S1 . 1.4297(13) ?
loop_
    _geom_angle_atom_site_label_1
    _geom_angle_atom_site_label_2
    _geom_angle_atom_site_label_3
    _geom_angle_site_symmetry_1
    _geom_angle_site_symmetry_3
    _geom_angle
    _geom_angle_publ_flag
    N1 C7 C3 . . 179.1(3) ?
    C15 C16 H16A . . 109.5 ?
    C15 C16 H16B . . 109.5 ?
    H16A C16 H16B . . 109.5 ?
    C15 C16 H16C . . 109.5 ?
    H16A C16 H16C . . 109.5 ?
    H16B C16 H16C . . 109.5 ?
    C15 C18 H18A . . 109.5 ?
    C15 C18 H18B . . 109.5 ?
    H18A C18 H18B . . 109.5 ?
    C15 C18 H18C . . 109.5 ?
    H18A C18 H18C . . 109.5 ?
    H18B C18 H18C . . 109.5 ?
    C14 C13 S1 . . 107.26(13) ?
    C14 C13 H13A . . 110.3 ?
    S1 C13 H13A . . 110.3 ?
    C14 C13 H13B . . 110.3 ?
    S1 C13 H13B . . 110.3 ?
    H13A C13 H13B . . 108.5 ?
    C2 C1 C6 . . 121.49(17) ?
    C2 C1 H1 . . 119.3 ?
    C6 C1 H1 . . 119.3 ?
    C1 C2 C3 . . 119.43(19) ?
    C1 C2 H2 . . 120.3 ?
    C3 C2 H2 . . 120.3 ?
    C4 C3 C2 . . 119.74(19) ?
    C4 C3 C7 . . 121.0(2) ?
    C2 C3 C7 . . 119.3(2) ?
    C5 C4 C3 . . 120.25(19) ?
    C5 C4 H4 . . 119.9 ?
    C3 C4 H4 . . 119.9 ?
    C4 C5 C6 . . 120.53(19) ?
    C4 C5 H5 . . 119.7 ?
    C6 C5 H5 . . 119.7 ?
    C1 C6 C5 . . 118.55(17) ?
    C1 C6 C8 . . 120.42(15) ?
    C5 C6 C8 . . 121.01(16) ?
    C12 C8 C9 . . 117.37(16) ?
    C12 C8 C6 . . 122.44(15) ?
    C9 C8 C6 . . 120.19(16) ?
    N2 C9 C8 . . 125.05(18) ?
    N2 C9 H9 . . 117.5 ?
    C8 C9 H9 . . 117.5 ?
    N2 C10 C11 . . 123.10(17) ?
    N2 C10 H10 . . 118.5 ?
    C11 C10 H10 . . 118.5 ?
    C10 C11 C12 . . 119.73(17) ?
    C10 C11 S1 . . 118.50(14) ?
    C12 C11 S1 . . 121.74(13) ?
    C8 C12 C11 . . 118.02(15) ?
    C8 C12 H12 . . 121.0 ?
    C11 C12 H12 . . 121.0 ?
    O4 C14 O3 1 . 128.3(2) ?
    O4 C14 O3 1 . 128.3(2) ?
    O4 C14 O3 . . 128.3(2) ?
    O4 C14 C13 1 . 122.5(2) ?
    O4 C14 C13 1 . 122.5(2) ?
    O4 C14 C13 . . 122.5(2) ?
    O3 C14 C13 . . 109.17(19) ?
    O3 C15 C17 . . 108.3(2) ?
    O3 C15 C16 . . 109.8(2) ?
    C17 C15 C16 . . 112.7(3) ?
    O3 C15 C18 . . 101.1(3) ?
    C17 C15 C18 . . 110.2(3) ?
    C16 C15 C18 . . 114.0(3) ?
    C15 C17 H17A . . 109.5 ?
    C15 C17 H17B . . 109.5 ?
    H17A C17 H17B . . 109.5 ?
    C15 C17 H17C . . 109.5 ?
    H17A C17 H17C . . 109.5 ?
    H17B C17 H17C . . 109.5 ?
    C9 N2 C10 . . 116.72(16) ?
    C14 O3 C15 . . 121.6(2) ?
    O1 S1 O2 . . 118.74(9) ?
    O1 S1 C11 . . 108.33(8) ?
    O2 S1 C11 . . 107.78(9) ?
    O1 S1 C13 . . 109.23(10) ?
    O2 S1 C13 . . 107.45(9) ?
    C11 S1 C13 . . 104.38(9) ?
loop_
    _geom_torsion_atom_site_label_1
    _geom_torsion_atom_site_label_2
    _geom_torsion_atom_site_label_3
    _geom_torsion_atom_site_label_4
    _geom_torsion_site_symmetry_1
    _geom_torsion_site_symmetry_2
    _geom_torsion_site_symmetry_3
    _geom_torsion_site_symmetry_4
    _geom_torsion
    _geom_torsion_publ_flag
    C6 C1 C2 C3 . . . . 0.4(3) ?
    C1 C2 C3 C4 . . . . -0.6(3) ?
    C1 C2 C3 C7 . . . . 179.5(2) ?
    C2 C3 C4 C5 . . . . 0.0(3) ?
    C7 C3 C4 C5 . . . . 179.9(2) ?
    C3 C4 C5 C6 . . . . 0.7(3) ?
    C2 C1 C6 C5 . . . . 0.2(3) ?
    C2 C1 C6 C8 . . . . -178.38(17) ?
    C4 C5 C6 C1 . . . . -0.8(3) ?
    C4 C5 C6 C8 . . . . 177.81(19) ?
    C1 C6 C8 C12 . . . . -33.7(2) ?
    C5 C6 C8 C12 . . . . 147.77(18) ?
    C1 C6 C8 C9 . . . . 145.27(18) ?
    C5 C6 C8 C9 . . . . -33.3(2) ?
    C12 C8 C9 N2 . . . . 0.9(3) ?
    C6 C8 C9 N2 . . . . -178.05(16) ?
    N2 C10 C11 C12 . . . . 1.2(3) ?
    N2 C10 C11 S1 . . . . -176.94(15) ?
    C9 C8 C12 C11 . . . . 0.0(2) ?
    C6 C8 C12 C11 . . . . 178.94(15) ?
    C10 C11 C12 C8 . . . . -1.0(2) ?
    S1 C11 C12 C8 . . . . 177.12(12) ?
    S1 C13 C14 O4 . . . 1 70.4(3) ?
    S1 C13 C14 O4 . . . 1 70.4(3) ?
    S1 C13 C14 O4 . . . . 70.4(3) ?
    S1 C13 C14 O3 . . . . -107.14(17) ?
    C8 C9 N2 C10 . . . . -0.7(3) ?
    C11 C10 N2 C9 . . . . -0.4(3) ?
    O4 C14 O4 O4 1 . . 1 0.0(4) ?
    O3 C14 O4 O4 . . . 1 0.0(4) ?
    C13 C14 O4 O4 . . . 1 0.0(3) ?
    O4 C14 O4 O4 1 . . 1 0.0(4) ?
    O3 C14 O4 O4 . . . 1 0.0(4) ?
    C13 C14 O4 O4 . . . 1 0.0(3) ?
    O4 C14 O3 C15 1 . . . -7.3(4) ?
    O4 C14 O3 C15 1 . . . -7.3(4) ?
    O4 C14 O3 C15 . . . . -7.3(4) ?
    C13 C14 O3 C15 . . . . 170.12(19) ?
    C17 C15 O3 C14 . . . . -63.6(4) ?
    C16 C15 O3 C14 . . . . 59.8(3) ?
    C18 C15 O3 C14 . . . . -179.4(3) ?
    C10 C11 S1 O1 . . . . 153.88(15) ?
    C12 C11 S1 O1 . . . . -24.24(16) ?
    C10 C11 S1 O2 . . . . 24.22(17) ?
    C12 C11 S1 O2 . . . . -153.90(14) ?
    C10 C11 S1 C13 . . . . -89.82(16) ?
    C12 C11 S1 C13 . . . . 92.06(15) ?
    C14 C13 S1 O1 . . . . -82.29(16) ?
    C14 C13 S1 O2 . . . . 47.76(18) ?
    C14 C13 S1 C11 . . . . 162.04(15) ?
loop_
    _geom_hbond_atom_site_label_D
    _geom_hbond_atom_site_label_H
    _geom_hbond_atom_site_label_A
    _geom_hbond_site_symmetry_A
    _geom_hbond_distance_DH
    _geom_hbond_distance_HA
    _geom_hbond_distance_DA
    _geom_hbond_angle_DHA
    C9 H9 O1 2_545 0.93 2.50 3.210(2) 134
    C12 H12 N2 2 0.93 2.60 3.518(2) 172
    C13 H13A O1 4_576 0.97 2.54 3.347(2) 141
    C16 H16A O4 . 0.96 2.36 2.971(4) 121
_iucr_refine_instructions_details
;
TITL SHET in P2(1)/c
CELL  0.71073  17.3871  12.5318   8.4297   90.000   99.103   90.000
ZERR     4.00   0.0007   0.0005   0.0003    0.000    0.002    0.000
LATT   1
SYMM  - X, 1/2 + Y, 1/2 - Z
SFAC  C    H    N    O    S  Br
UNIT  72   72   8    16   4  4
MERG   2
OMIT     0.00  50.00
OMIT    -5   1   1
OMIT     1   6   1
FMAP   2
PLAN   20
SIZE     0.22   0.28   0.36
ACTA
BOND   $H
HTAB C9 O1_$2
EQIV $2 -X, Y-1/2, -Z+1/2
HTAB C12 N2_$3
EQIV $3 -x,+y+1/2,-z+1/2
HTAB C13 O1_$4
EQIV $4 x,-y+1/2+1,+z+1/2
HTAB C16 O4_$5
EQIV $5 x,y,z
CONF
L.S.  10
TEMP    21.00
WGHT    0.058900    0.378800
FVAR       0.16066
C7    1   -0.331916    0.743328    0.501810    11.00000    0.06287    0.10745 =
         0.09366   -0.01040    0.02776   -0.00080
C16   1    0.446015    0.707510    0.234978    11.00000    0.05948    0.28578 =
         0.17172   -0.07553    0.04358   -0.04768
AFIX 137
H16A  2    0.417070    0.767704    0.186976    11.00000   -1.50000
H16B  2    0.494216    0.701954    0.193574    11.00000   -1.50000
H16C  2    0.456665    0.716780    0.349399    11.00000   -1.50000
AFIX   0
C18   1    0.435122    0.507330    0.280539    11.00000    0.12526    0.29502 =
         0.13270    0.05286    0.03356    0.12373
AFIX 137
H18A  2    0.444862    0.519746    0.394330    11.00000   -1.50000
H18B  2    0.483324    0.491625    0.243475    11.00000   -1.50000
H18C  2    0.400147    0.448071    0.257518    11.00000   -1.50000
AFIX   0
C13   1    0.198568    0.665383    0.282475    11.00000    0.05220    0.07979 =
         0.04708   -0.00969    0.00661   -0.00204
AFIX  23
H13A  2    0.180519    0.728153    0.332994    11.00000   -1.20000
H13B  2    0.207292    0.608717    0.361668    11.00000   -1.20000
AFIX   0
N1    3   -0.384260    0.781815    0.545005    11.00000    0.07911    0.15173 =
         0.14322   -0.02700    0.04798    0.00805
MOLE    1
C1    1   -0.131637    0.705093    0.414982    11.00000    0.04997    0.04711 =
         0.05538    0.00190    0.00836   -0.00245
AFIX  43
H1    2   -0.085190    0.743118    0.424894    11.00000   -1.20000
AFIX   0
C2    1   -0.195600    0.751547    0.463338    11.00000    0.06204    0.05733 =
         0.05797   -0.00434    0.01361    0.00277
AFIX  43
H2    2   -0.192529    0.820452    0.504829    11.00000   -1.20000
AFIX   0
C3    1   -0.265103    0.694604    0.449721    11.00000    0.05572    0.07872 =
         0.06330   -0.00194    0.01748    0.00102
C4    1   -0.269131    0.592426    0.386465    11.00000    0.05435    0.08712 =
         0.08249   -0.00930    0.01849   -0.01769
AFIX  43
H4    2   -0.315498    0.554262    0.377264    11.00000   -1.20000
AFIX   0
C5    1   -0.204740    0.547090    0.337120    11.00000    0.05834    0.05995 =
         0.06787   -0.00927    0.01234   -0.01175
AFIX  43
H5    2   -0.208070    0.478712    0.293699    11.00000   -1.20000
AFIX   0
C6    1   -0.134730    0.602782    0.351716    11.00000    0.04978    0.04661 =
         0.04222    0.00390    0.00482   -0.00355
C8    1   -0.064278    0.553381    0.304407    11.00000    0.04942    0.04167 =
         0.04043   -0.00240   -0.00220   -0.00253
C9    1   -0.051331    0.443939    0.324184    11.00000    0.06069    0.04330 =
         0.05481   -0.00018   -0.00085   -0.00502
AFIX  43
H9    2   -0.089061    0.404101    0.364401    11.00000   -1.20000
AFIX   0
C10   1    0.063618    0.450208    0.230939    11.00000    0.05881    0.04608 =
         0.06447   -0.00829    0.00214    0.00883
AFIX  43
H10   2    0.107773    0.416048    0.206547    11.00000   -1.20000
AFIX   0
C11   1    0.056128    0.558916    0.204009    11.00000    0.04889    0.04383 =
         0.04501   -0.00601    0.00160    0.00307
C12   1   -0.008435    0.612411    0.242137    11.00000    0.05040    0.03666 =
         0.04279   -0.00197    0.00298    0.00144
AFIX  43
H12   2   -0.014107    0.685624    0.226427    11.00000   -1.20000
AFIX   0
C14   1    0.273083    0.690044    0.218235    11.00000    0.05314    0.08534 =
         0.05571   -0.00341    0.00602   -0.00633
C15   1    0.398724    0.606455    0.195424    11.00000    0.05924    0.17754 =
         0.07669   -0.00388    0.01817    0.02343
C17   1    0.379389    0.586651    0.018765    11.00000    0.11128    0.17259 =
         0.08454   -0.00803    0.03574    0.02847
AFIX 137
H17A  2    0.346263    0.525177   -0.000166    11.00000   -1.50000
H17B  2    0.426506    0.574317   -0.024382    11.00000   -1.50000
H17C  2    0.352980    0.647737   -0.032625    11.00000   -1.50000
AFIX   0
N2    3    0.010676    0.392310    0.290028    11.00000    0.06554    0.04153 =
         0.07196   -0.00324   -0.00031    0.00346
O4    4    0.279747    0.766196    0.136234    11.00000    0.08042    0.09947 =
         0.10340    0.02154    0.02049   -0.01370
O3    4    0.324244    0.613629    0.262265    11.00000    0.05323    0.11565 =
         0.06276    0.00741    0.01002    0.01173
O1    4    0.093983    0.717407    0.034607    11.00000    0.05981    0.06801 =
         0.06191    0.01283    0.01437    0.00622
O2    4    0.164431    0.547801    0.027155    11.00000    0.06824    0.08155 =
         0.06305   -0.02479    0.01825    0.00950
S1    5    0.128163    0.624932    0.116113    11.00000    0.04866    0.05586 =
         0.04182   -0.00699    0.00817    0.00573
Br    6  0.00106(4)    0.50186(5)  0.26594(8)  -0.3362(7)  6.2892(7)   2.2136(7)
HKLF 4
REM  SHET in P2(1)/c
REM R1 =  0.0381 for   2649 Fo > 4sig(Fo)  and  0.0478 for all   3176 data
REM    229 parameters refined using      0 restraints
END
WGHT      0.0588      0.3797
REM Highest difference peak  0.231,  deepest hole -0.296,  1-sigma level  0.036
Q1    1   0.1631  0.6389  0.2120  11.00000  0.05    0.23
Q2    1   0.0788  0.5923  0.1449  11.00000  0.05    0.18
Q3    1   0.1220  0.7274  0.1179  11.00000  0.05    0.16
Q4    1  -0.2600  0.6322  0.4694  11.00000  0.05    0.15
Q5    1   0.0965  0.6609 -0.0019  11.00000  0.05    0.15
Q6    1   0.3139  0.7647  0.2339  11.00000  0.05    0.15
Q7    1   0.4565  0.6712  0.3668  11.00000  0.05    0.15
Q8    1   0.0812  0.7460  0.0016  11.00000  0.05    0.14
Q9    1  -0.2259  0.7150  0.4951  11.00000  0.05    0.13
Q10   1  -0.3815  0.7009  0.5648  11.00000  0.05    0.13
Q11   1   0.4214  0.4824  0.2740  11.00000  0.05    0.13
Q12   1  -0.0697  0.5074  0.2894  11.00000  0.05    0.13
Q13   1   0.1184  0.7402 -0.0603  11.00000  0.05    0.12
Q14   1   0.1377  0.4018  0.3020  11.00000  0.05    0.12
Q15   1  -0.0547  0.5745  0.2320  11.00000  0.05    0.12
Q16   1   0.4281  0.5662  0.2193  11.00000  0.05    0.11
Q17   1   0.3642  0.6218  0.2232  11.00000  0.05    0.11
Q18   1  -0.2238  0.5622  0.4229  11.00000  0.05    0.11
Q19   1   0.1972  0.5128  0.1029  11.00000  0.05    0.10
Q20   1  -0.1010  0.5765  0.3102  11.00000  0.05    0.10
;
data_New_Global_Publ_Block
_journal_date_recd_electronic     2014-02-26
_journal_date_accepted     2014-03-06
_journal_name_full     'Acta Crystallographica, Section E'
_journal_year     2014
_journal_volume     70
_journal_issue      4
_journal_page_first     o415
_journal_page_last     o415
_journal_paper_category     QO
_journal_paper_doi     10.1107/S160053681400511X
_journal_coeditor_code     HB7202
_publ_contact_author_name     'B. S. Palakshamurthy'
_publ_contact_author_address
;
Department of Physics
Yuvaraja's College (Constituent College)
University of Mysore Mysore
Karnataka India
Department of Studies and Research in Physics, U.C.S.
Tumkur University, Tumkur
Karnataka 572 103, India
;
_publ_contact_author_email     'palaksha.bspm@gmail.com'
_publ_contact_author_fax     ?
_publ_contact_author_phone     '09448987382'
_publ_section_title
;
<i>tert</i>-Butyl 2-{[5-(4-cyanophenyl)pyridin-3-yl]sulfonyl}acetate
;
loop_
    _publ_author_name
    _publ_author_footnote
    _publ_author_address
    'Devarajegowda, H. C.' .
;
Department of Physics
Yuvaraja's College (Constituent College)
University of Mysore
Karnataka, India
;
    'Palakshamurthy, B. S.' .
;
Department of Physics
Yuvaraja's College (Constituent College)
University of Mysore
Karnataka, India
;
    'Manojkumar, K.E.' .
;
Department of Studies and Research in Chemistry
Tumkur University, Tumkur
Karnataka 572 103, India
;
    'Sreenivasa, S.' .
;
Department of Studies and Research in Chemistry
Tumkur University, Tumkur
Karnataka 572 103, India
;
_publ_section_synopsis     .
