# Supplementary material for: tert-Butyl 2-{[5-(4-cyano­phen­yl)pyridin-3-yl]sulfon­yl}acetate
Source: Acta Crystallogr Sect E Struct Rep Online. 2014 Mar 12;70(Pt 4):o415. doi: 10.1107/S160053681400511X (PMC3998572; doi:10.1107/S160053681400511X)
Supplement: Supplementary file 2 [file e-70-0o415-Isup2.hkl]

# 
# h,k,l, Fc-squared, Fo-squared, sigma(Fo-squared) and status flag 
# 
data_I
_shelx_title ' SHET in P2(1)/c' 
_shelx_refln_list_code          4 
_shelx_F_calc_maximum      201.34 
_exptl_crystal_F_000       752.00 
_reflns_d_resolution_high  0.8409 
 
loop_ 
 _symmetry_equiv_pos_as_xyz 
 'x, y, z' 
 '-x, y+1/2, -z+1/2' 
 '-x, -y, -z' 
 'x, -y-1/2, z-1/2' 
 
_cell_length_a    17.3871 
_cell_length_b    12.5318 
_cell_length_c     8.4297 
_cell_angle_alpha  90.000 
_cell_angle_beta   99.103 
_cell_angle_gamma  90.000 
 
_shelx_F_squared_multiplier     1.000 
 
loop_ 
 _refln_index_h 
 _refln_index_k 
 _refln_index_l 
 _refln_F_squared_calc 
 _refln_F_squared_meas 
 _refln_F_squared_sigma 
 _refln_observed_status 
   1   0   0    15897.72    15800.52    535.04 o 
   2   0   0      399.73      422.38     10.00 o 
   3   0   0      157.13      172.11      6.10 o 
   4   0   0     3715.49     4305.46     96.42 o 
   5   0   0       98.23       93.98      2.51 o 
   6   0   0      188.08      197.72      5.93 o 
   7   0   0     2385.28     2671.15     76.61 o 
   8   0   0       18.12       11.00      0.78 o 
   9   0   0       74.02       97.38      4.16 o 
  10   0   0       10.97       11.56      0.94 o 
  11   0   0        0.87        0.14      0.66 o 
  12   0   0      537.40      558.05     23.15 o 
  13   0   0      249.59      271.08      8.47 o 
  14   0   0      162.41      196.57      9.09 o 
  15   0   0     2542.05     2871.87     98.66 o 
  16   0   0      549.02      600.37     35.10 o 
  17   0   0       46.66       52.70      3.12 o 
  18   0   0       97.33      124.30     10.06 o 
  19   0   0        5.53       12.79      3.49 o 
  20   0   0       29.75       33.32      4.65 o 
   1   1   0     2048.78     2021.75     33.25 o 
   2   1   0       28.41       36.09      0.86 o 
   3   1   0     1496.72     1660.87     26.73 o 
   4   1   0        4.37        4.18      0.27 o 
   5   1   0      271.43      302.72      4.39 o 
   6   1   0     3762.08     3975.40     51.84 o 
   7   1   0       77.73       54.22      1.93 o 
   8   1   0       29.08       36.15      1.10 o 
   9   1   0      322.12      359.73      5.16 o 
  10   1   0        2.59        3.26      0.55 o 
  11   1   0       13.61       12.23      0.98 o 
  12   1   0       16.27       16.80      0.81 o 
  13   1   0       85.53       79.65      1.59 o 
  14   1   0        3.66        4.77      0.89 o 
  15   1   0       26.21       27.52      3.00 o 
  16   1   0       35.06       37.32      1.86 o 
  17   1   0       54.18       54.65      2.54 o 
  18   1   0        0.63        2.67      1.27 o 
  19   1   0        0.88        2.00      1.68 o 
  20   1   0       13.38        9.90      2.18 o 
   0   2   0      618.08      655.77     10.70 o 
   1   2   0     3402.38     3316.16     49.04 o 
   2   2   0     8087.23     7694.86    100.67 o 
   3   2   0        6.92        3.41      0.42 o 
   4   2   0        1.39        7.50      0.62 o 
   5   2   0     1637.86     1707.38     27.69 o 
   6   2   0      126.96      117.56      2.23 o 
   7   2   0      708.91      757.26     11.38 o 
   8   2   0     1125.92     1287.67     18.94 o 
   9   2   0      368.58      399.77      6.48 o 
  10   2   0      774.98      783.20     12.00 o 
  11   2   0      881.73      866.12     11.20 o 
  12   2   0       20.44       22.44      1.24 o 
  13   2   0      205.09      208.07      3.60 o 
  14   2   0       37.24       38.34      1.55 o 
  15   2   0        7.36       10.67      1.93 o 
  16   2   0       65.73       64.21      2.46 o 
  17   2   0      180.40      176.30      5.55 o 
  18   2   0       19.09       19.83      1.91 o 
  19   2   0       56.16       54.99      3.31 o 
  20   2   0        3.13        3.63      1.91 o 
   1   3   0     2466.04     2503.30     30.32 o 
   2   3   0      506.96      610.59      7.67 o 
   3   3   0     2414.12     2340.99     30.80 o 
   4   3   0      965.04     1064.97     15.55 o 
   5   3   0     8980.27     8813.58    140.31 o 
   6   3   0      668.61      832.36     14.08 o 
   7   3   0      211.60      254.51      5.03 o 
   8   3   0        5.27        5.51      0.63 o 
   9   3   0      197.61      155.69      3.01 o 
  10   3   0      513.04      463.45      6.87 o 
  11   3   0        3.07        5.21      1.04 o 
  12   3   0      815.99      777.68     12.36 o 
  13   3   0        0.12        0.02      0.91 o 
  14   3   0      272.80      256.82      4.76 o 
  15   3   0      662.53      652.53      9.98 o 
  16   3   0        4.67        2.31      1.13 o 
  17   3   0        0.01        0.00      1.23 o 
  18   3   0        4.03        2.72      1.39 o 
  19   3   0        0.01        0.69      1.63 o 
   0   4   0      195.91      203.57      3.87 o 
   1   4   0     2245.94     2081.27     25.38 o 
   2   4   0      606.05      668.41      8.53 o 
   3   4   0      213.65      223.50      3.21 o 
   4   4   0      328.15      281.59      3.96 o 
   5   4   0       13.81       20.03      0.83 o 
   6   4   0     1634.76     1802.19     23.90 o 
   7   4   0     2185.69     2221.10     32.32 o 
   8   4   0     3554.01     3691.00     53.18 o 
   9   4   0      982.31      981.67     15.03 o 
  10   4   0       24.89       25.83      1.44 o 
  11   4   0      726.60      638.85     10.42 o 
  12   4   0      113.15      105.65      2.93 o 
  13   4   0        2.72        1.46      1.04 o 
  14   4   0        5.39        5.02      1.55 o 
  15   4   0      403.68      377.86      6.52 o 
  16   4   0      165.01      171.08      3.92 o 
  17   4   0       43.33       43.07      1.92 o 
  18   4   0       11.80       11.57      1.53 o 
  19   4   0       30.41       33.34      2.81 o 
   1   5   0     1444.96     1531.90     17.68 o 
   2   5   0      139.55      112.11      1.99 o 
   3   5   0        2.69        4.73      0.89 o 
   4   5   0      121.59      142.09      2.50 o 
   5   5   0      741.95      722.34      9.38 o 
   6   5   0       57.89       73.28      1.70 o 
   7   5   0       62.67       58.30      1.48 o 
   8   5   0      754.43      801.99     12.51 o 
   9   5   0       73.64       83.58      2.48 o 
  10   5   0      522.62      482.11      8.21 o 
  11   5   0      132.56      124.55      3.51 o 
  12   5   0       81.82       91.90      2.86 o 
  13   5   0      135.28      133.46      3.52 o 
  14   5   0      618.51      569.54      9.83 o 
  15   5   0       18.08       25.15      1.90 o 
  16   5   0      257.76      246.42      5.73 o 
  17   5   0      176.62      178.71      4.21 o 
  18   5   0       36.61       41.42      2.41 o 
  19   5   0        0.10        0.00      1.33 o 
   0   6   0     6511.52     7183.73    114.35 o 
   1   6   0      854.38      981.33     11.67 o 
   2   6   0       76.80       86.92      2.02 o 
   3   6   0      915.55      936.06     12.00 o 
   4   6   0       64.60       70.75      1.67 o 
   5   6   0       25.91       35.74      1.44 o 
   6   6   0        6.90        9.36      0.78 o 
   7   6   0        3.45        3.77      1.39 o 
   8   6   0        1.57        3.40      1.12 o 
   9   6   0       41.71       33.49      1.72 o 
  10   6   0       14.90       15.34      1.42 o 
  11   6   0        5.14        3.60      1.25 o 
  12   6   0        0.54        0.92      1.19 o 
  13   6   0       10.77        9.63      1.70 o 
  14   6   0        1.09        4.24      1.41 o 
  15   6   0       46.59       34.34      2.13 o 
  16   6   0       13.17       10.31      1.69 o 
  17   6   0        4.84        4.58      1.60 o 
  18   6   0       30.67       31.29      2.34 o 
   1   7   0       46.57       42.62      2.28 o 
   2   7   0        5.59       13.89      1.06 o 
   3   7   0      198.94      237.98      3.79 o 
   4   7   0      197.51      196.69      3.30 o 
   5   7   0       43.49       41.88      1.42 o 
   6   7   0      356.74      367.68      5.41 o 
   7   7   0      694.20      674.71     10.97 o 
   8   7   0       88.52       84.99      3.58 o 
   9   7   0       25.40       30.81      1.78 o 
  10   7   0       71.71       68.35      2.83 o 
  11   7   0        9.16        8.16      2.17 o 
  12   7   0      158.50      157.75      4.62 o 
  13   7   0       66.82       70.90      2.86 o 
  14   7   0       85.82       84.44      5.46 o 
  15   7   0       43.83       46.87      2.67 o 
  16   7   0        3.69        0.00      1.42 o 
  17   7   0       16.38       14.53      1.95 o 
  18   7   0       10.73        5.78      1.77 o 
   0   8   0       34.39       20.96      1.34 o 
   1   8   0       21.89       29.56      1.16 o 
   2   8   0       15.54       19.90      1.38 o 
   3   8   0       13.90       14.99      0.96 o 
   4   8   0      395.54      389.15      5.75 o 
   5   8   0        5.07       11.78      0.98 o 
   6   8   0      740.46      713.82      9.68 o 
   7   8   0     1052.18     1058.64     15.20 o 
   8   8   0      818.70      773.35     12.60 o 
   9   8   0     1291.19     1281.86     19.88 o 
  10   8   0      298.62      299.04      6.05 o 
  11   8   0       49.34       45.84      2.30 o 
  12   8   0        7.27        2.59      1.40 o 
  13   8   0        6.64        6.03      1.53 o 
  14   8   0        1.04        1.56      1.42 o 
  15   8   0       21.75       23.96      2.09 o 
  16   8   0       16.29       20.14      2.10 o 
  17   8   0        0.10        0.32      1.54 o 
   1   9   0      161.81      169.04      3.16 o 
   2   9   0      245.49      247.62      4.17 o 
   3   9   0       18.52       16.38      1.35 o 
   4   9   0        3.79        3.09      0.91 o 
   5   9   0      169.85      181.90      4.01 o 
   6   9   0      697.44      672.86     10.27 o 
   7   9   0      159.12      164.27      3.78 o 
   8   9   0      165.18      159.91      4.07 o 
   9   9   0      451.32      446.65      8.27 o 
  10   9   0      146.27      158.79      4.23 o 
  11   9   0        5.62        5.03      1.63 o 
  12   9   0        4.97        3.59      1.53 o 
  13   9   0       50.73       54.79      2.69 o 
  14   9   0       27.84       28.31      2.16 o 
  15   9   0        0.76        2.18      1.45 o 
  16   9   0        5.76        1.95      1.59 o 
   0  10   0        7.04        8.52      1.92 o 
   1  10   0       35.99       30.11      1.51 o 
   2  10   0        0.94        0.00      0.95 o 
   3  10   0       48.81       54.71      2.17 o 
   4  10   0        0.32        0.80      1.01 o 
   5  10   0       26.28       24.28      1.46 o 
   6  10   0       10.50        8.69      1.49 o 
   7  10   0      804.79      809.58     12.38 o 
   8  10   0     1019.55     1042.92     16.83 o 
   9  10   0      217.82      203.98      4.93 o 
  10  10   0       52.30       56.62      2.73 o 
  11  10   0       41.13       45.02      2.48 o 
  12  10   0       14.91       15.78      2.47 o 
  13  10   0        0.13        0.00      1.32 o 
  14  10   0        1.17        0.77      1.55 o 
  15  10   0        0.03        0.00      1.45 o 
   1  11   0       19.58       19.45      2.25 o 
   2  11   0        5.00       14.21      1.45 o 
   3  11   0        5.64        1.98      0.86 o 
   4  11   0        0.87        0.00      1.01 o 
   5  11   0       50.72       54.31      2.32 o 
   6  11   0       50.68       52.39      2.35 o 
   7  11   0       40.22       40.30      2.17 o 
   8  11   0      121.74      118.40      3.55 o 
   9  11   0       33.62       33.35      2.25 o 
  10  11   0        4.98        4.08      1.52 o 
  11  11   0        0.49        0.00      1.38 o 
  12  11   0        1.58        0.55      1.56 o 
  13  11   0        0.01        0.00      1.49 o 
   0  12   0      606.85      578.39     18.25 o 
   1  12   0      413.79      409.92      7.19 o 
   2  12   0       78.86       62.14      2.48 o 
   3  12   0       24.81       24.67      2.07 o 
   4  12   0      138.72      139.59      4.09 o 
   5  12   0       76.27       69.66      2.81 o 
   6  12   0        0.47        0.00      1.32 o 
   7  12   0       46.76       52.34      2.46 o 
   8  12   0       65.78       82.48      3.03 o 
   9  12   0        6.08        3.67      1.60 o 
  10  12   0       21.77       21.67      2.20 o 
  11  12   0       52.71       57.53      2.98 o 
  12  12   0       14.47       15.87      2.12 o 
   1  13   0       43.62       41.18      2.22 o 
   2  13   0       82.66       82.68      2.89 o 
   3  13   0       35.03       31.15      2.22 o 
   4  13   0        1.54        0.46      1.53 o 
   5  13   0       12.74       13.90      1.91 o 
   6  13   0       16.49       15.81      2.00 o 
   7  13   0        0.12        0.00      1.54 o 
   8  13   0       15.24       20.40      1.93 o 
   9  13   0       36.99       43.22      2.70 o 
   0  14   0       66.37       63.41      4.60 o 
   1  14   0       17.03       15.00      1.78 o 
   2  14   0        0.01        0.00      1.60 o 
   3  14   0        6.04        4.61      1.72 o 
   4  14   0       26.01       22.83      2.28 o 
   5  14   0       36.76       40.99      2.63 o 
   6  14   0       43.02       55.11      3.04 o 
   7  14   0       15.96       21.45      2.30 o 
 -20   1   1       16.53       25.18      4.39 o 
 -19   1   1        0.37        0.00      1.57 o 
 -18   1   1       38.54       37.15      2.57 o 
 -17   1   1       47.14       44.47      2.57 o 
 -16   1   1       25.81       32.55      2.40 o 
 -15   1   1      218.84      211.91      3.72 o 
 -14   1   1       76.27       84.04      4.22 o 
 -13   1   1      107.24      102.30      1.93 o 
 -12   1   1       58.94       49.80      1.38 o 
 -11   1   1       34.48       33.18      1.05 o 
 -10   1   1      251.05      246.70      3.73 o 
  -9   1   1      178.49      201.12      3.10 o 
  -8   1   1      360.00      344.78      4.77 o 
  -7   1   1      256.21      267.57      4.92 o 
  -6   1   1        0.59        0.65      0.35 o 
  -4   1   1     7845.28     8227.57     93.21 o 
  -3   1   1     1402.99     1481.64     16.96 o 
  -2   1   1      450.78      507.63      5.62 o 
  -1   1   1     1321.49     1462.84     17.90 o 
   0   1   1      706.03      706.83      8.76 o 
   1   1   1     1517.66     1511.94     24.16 o 
   2   1   1     1822.01     1984.60     37.86 o 
   3   1   1     6470.86     6436.97    145.05 o 
   4   1   1     4162.24     3988.18     63.76 o 
   5   1   1      347.89      324.83      5.76 o 
   6   1   1     1331.33     1376.55     26.19 o 
   7   1   1        3.08        0.85      0.40 o 
   8   1   1      240.27      251.25      3.65 o 
   9   1   1        3.92        5.26      0.76 o 
  10   1   1      277.51      233.57      3.88 o 
  11   1   1       19.88       18.22      0.91 o 
  12   1   1       10.64        8.89      0.82 o 
  13   1   1        9.73        9.60      1.18 o 
  14   1   1        0.16        0.85      0.84 o 
  15   1   1       14.05       15.72      1.69 o 
  16   1   1        0.37        0.00      1.11 o 
  17   1   1       13.82       15.80      1.66 o 
  18   1   1       10.58       14.83      1.86 o 
  19   1   1       50.63       51.69      2.80 o 
 -20   2   1       13.16       11.62      3.29 o 
 -19   2   1       75.90       83.24      4.07 o 
 -18   2   1       28.18       26.97      2.53 o 
 -17   2   1      149.03      148.40      5.17 o 
 -16   2   1        8.28        6.54      1.23 o 
 -15   2   1      879.26      839.44     11.78 o 
 -14   2   1      267.06      263.44      4.44 o 
 -13   2   1        5.89        4.31      0.87 o 
 -12   2   1      264.83      229.04      3.81 o 
 -11   2   1      482.97      454.10      5.91 o 
 -10   2   1      106.03      106.83      2.04 o 
  -9   2   1      195.49      230.67      3.47 o 
  -8   2   1       98.87      140.53      2.33 o 
  -7   2   1     3839.39     3878.15     50.73 o 
  -6   2   1     3225.31     3241.33     42.49 o 
  -5   2   1      207.22      180.29      2.90 o 
  -4   2   1     1454.14     1384.16     20.20 o 
  -3   2   1     4779.69     4861.45     66.54 o 
  -2   2   1    11397.86    10662.77    154.28 o 
  -1   2   1     8355.53     8515.51    121.82 o 
   0   2   1    28083.26    25656.91    334.46 o 
   1   2   1    10173.90     9689.51    126.70 o 
   2   2   1       37.39       58.58      1.34 o 
   4   2   1     1346.51     1211.37     17.59 o 
   5   2   1     2796.38     2760.35     74.14 o 
   6   2   1     1101.22     1044.12     22.70 o 
   7   2   1       41.25       67.10      3.65 o 
   8   2   1      881.79      940.60     14.09 o 
   9   2   1     1681.93     1684.27     26.84 o 
  10   2   1      126.71      117.29      2.60 o 
  11   2   1      117.78      119.55      2.34 o 
  12   2   1      303.98      280.01      4.39 o 
  13   2   1      318.05      309.11      5.31 o 
  14   2   1      133.96      125.53      4.16 o 
  15   2   1      524.21      519.02      8.29 o 
  16   2   1      339.14      323.16      5.77 o 
  17   2   1        8.81       11.86      1.64 o 
  18   2   1       29.55       34.68      2.89 o 
  19   2   1        0.72        0.00      1.27 o 
 -20   3   1        3.09        2.47      1.95 o 
 -19   3   1       31.83       32.87      2.98 o 
 -18   3   1        0.55        0.99      1.63 o 
 -17   3   1        6.22        3.18      1.33 o 
 -16   3   1      185.05      175.90      4.23 o 
 -15   3   1        8.76        3.71      1.93 o 
 -14   3   1      155.82      131.67      3.10 o 
 -13   3   1       18.80       20.15      1.28 o 
 -12   3   1      129.35      123.08      3.19 o 
 -11   3   1       45.29       46.68      2.15 o 
 -10   3   1      665.14      652.92     10.36 o 
  -9   3   1       56.17       54.50      1.72 o 
  -8   3   1       63.75       90.39      2.21 o 
  -7   3   1       28.76       29.32      1.69 o 
  -6   3   1      278.23      250.02      4.33 o 
  -5   3   1      198.87      164.95      2.79 o 
  -4   3   1     1634.39     1604.95     19.68 o 
  -3   3   1      245.69      223.14      3.44 o 
  -2   3   1     2269.09     2260.68     29.70 o 
  -1   3   1     2574.13     2508.40     32.94 o 
   0   3   1      190.93      135.65      4.33 o 
   1   3   1     1681.75     1684.23     22.21 o 
   2   3   1      154.36      176.78      3.03 o 
   3   3   1      117.99      137.18      3.07 o 
   4   3   1      558.36      529.76      8.55 o 
   5   3   1       50.12       54.58      1.42 o 
   6   3   1      346.42      395.39      7.00 o 
   7   3   1      437.69      499.48     16.52 o 
   8   3   1      392.11      396.91      7.96 o 
   9   3   1      388.94      389.83      6.45 o 
  10   3   1        2.83        4.65      1.05 o 
  11   3   1      409.76      390.30      6.66 o 
  12   3   1      157.13      148.33      3.90 o 
  13   3   1       12.32       13.56      1.25 o 
  14   3   1      132.50      125.39      3.49 o 
  15   3   1       38.99       39.55      1.90 o 
  16   3   1       11.23       10.01      1.32 o 
  17   3   1        0.46        0.41      1.18 o 
  18   3   1        8.59        6.93      1.34 o 
  19   3   1        7.46        4.72      1.70 o 
 -19   4   1        3.07        2.82      2.22 o 
 -18   4   1        1.30        0.20      1.68 o 
 -17   4   1        7.74        7.05      1.75 o 
 -16   4   1        5.76        4.59      1.54 o 
 -15   4   1       11.42        6.30      1.32 o 
 -14   4   1       13.42       14.83      1.60 o 
 -13   4   1       59.39       54.35      2.28 o 
 -12   4   1       46.18       49.97      2.06 o 
 -11   4   1      132.24      132.10      3.25 o 
 -10   4   1      166.88      174.78      3.70 o 
  -9   4   1        2.44        2.43      2.06 o 
  -8   4   1      496.16      512.76      8.35 o 
  -7   4   1      458.18      551.45      8.83 o 
  -6   4   1      569.12      660.23      9.38 o 
  -5   4   1      348.75      361.21      5.34 o 
  -4   4   1      658.78      695.49      8.90 o 
  -3   4   1       83.28      105.19      1.99 o 
  -2   4   1       21.44       27.01      0.90 o 
  -1   4   1      876.31      814.48     11.09 o 
   0   4   1      150.65      102.13      1.88 o 
   1   4   1      308.14      314.57      5.12 o 
   2   4   1      842.24      776.29     16.78 o 
   3   4   1        0.66        1.31      0.42 o 
   4   4   1     1601.81     1695.83     27.54 o 
   5   4   1      460.20      469.88      8.26 o 
   6   4   1      946.14      966.06     16.11 o 
   7   4   1       57.14       51.50      1.85 o 
   8   4   1      114.67      104.14      2.37 o 
   9   4   1        6.65       13.95      0.99 o 
  10   4   1      116.22      106.10      2.60 o 
  11   4   1       40.62       39.32      2.06 o 
  12   4   1        8.68        8.39      1.43 o 
  13   4   1       16.28       15.36      1.62 o 
  14   4   1        6.88        6.90      1.56 o 
  15   4   1        0.01        0.00      1.16 o 
  16   4   1        0.42        0.00      0.98 o 
  17   4   1        1.14        0.00      1.08 o 
  18   4   1        4.94        4.68      1.26 o 
  19   4   1       16.76       18.08      1.92 o 
 -19   5   1        3.52        4.15      2.08 o 
 -18   5   1       13.59       13.89      2.26 o 
 -17   5   1       61.94       62.04      2.67 o 
 -16   5   1       91.50       92.64      3.28 o 
 -15   5   1        7.33        7.20      1.72 o 
 -14   5   1       27.07       19.03      1.70 o 
 -13   5   1       33.91       33.37      1.87 o 
 -12   5   1      656.39      624.12     10.49 o 
 -11   5   1       13.56       12.73      1.37 o 
 -10   5   1       73.63       69.28      2.35 o 
  -9   5   1       84.01       71.67      2.24 o 
  -8   5   1      229.09      198.35      3.98 o 
  -7   5   1      209.84      220.18      4.22 o 
  -6   5   1       33.63       48.90      1.59 o 
  -5   5   1      994.53      977.68     11.56 o 
  -4   5   1       50.10       65.02      1.32 o 
  -3   5   1        2.82        3.10      0.64 o 
  -2   5   1      188.23      223.43      3.60 o 
  -1   5   1       62.83       50.46      1.63 o 
   0   5   1       99.32      101.15      2.55 o 
   1   5   1      307.67      338.83      5.07 o 
   2   5   1      123.71      120.72      2.57 o 
   3   5   1      608.03      585.78      9.13 o 
   4   5   1      682.69      720.52     11.34 o 
   5   5   1      528.62      604.37     10.49 o 
   6   5   1       14.60       11.09      0.82 o 
   7   5   1      442.53      421.72      6.86 o 
   8   5   1      158.49      146.90      3.10 o 
   9   5   1        7.48        7.49      0.99 o 
  10   5   1      607.96      584.86     10.84 o 
  11   5   1      526.40      530.68     10.11 o 
  12   5   1        0.12        0.77      1.17 o 
  13   5   1      124.16      110.97      3.60 o 
  14   5   1       54.40       52.90      2.78 o 
  15   5   1      220.25      206.06      4.80 o 
  16   5   1       59.12       54.55      2.53 o 
  17   5   1        1.38        2.01      1.17 o 
  18   5   1       28.62       28.12      1.82 o 
 -18   6   1       98.66      100.89      4.58 o 
 -17   6   1        2.11        1.01      1.60 o 
 -16   6   1        9.46        8.21      1.63 o 
 -15   6   1      205.32      214.03      5.25 o 
 -14   6   1       87.82       91.16      3.16 o 
 -13   6   1      100.40      104.55      3.25 o 
 -12   6   1        7.13        8.47      1.46 o 
 -11   6   1     1253.79     1237.10     19.12 o 
 -10   6   1      230.47      221.34      4.67 o 
  -9   6   1       87.89       91.28      2.62 o 
  -8   6   1        4.71        5.16      1.01 o 
  -7   6   1      822.52      837.69     11.99 o 
  -6   6   1      265.39      259.06      3.94 o 
  -5   6   1       76.51       68.52      1.62 o 
  -4   6   1      524.28      548.62      6.86 o 
  -3   6   1       54.85       47.12      1.43 o 
  -2   6   1       67.09       78.98      1.93 o 
  -1   6   1      174.56      170.10      4.85 o 
   0   6   1      221.98      221.13      3.70 o 
   2   6   1      273.50      319.47      5.02 o 
   3   6   1      221.81      215.37      5.14 o 
   4   6   1      788.47      828.64     11.63 o 
   5   6   1      633.68      589.78      9.30 o 
   6   6   1        0.08        0.64      0.64 o 
   7   6   1       13.68       20.95      1.20 o 
   8   6   1      551.49      545.76      8.87 o 
   9   6   1      544.14      522.49      9.82 o 
  10   6   1      209.15      200.95      4.88 o 
  11   6   1       35.10       32.56      2.29 o 
  12   6   1       86.67       84.59      3.22 o 
  13   6   1      237.76      221.65      4.94 o 
  14   6   1       84.43       91.95      3.20 o 
  15   6   1        3.94        4.80      1.51 o 
  16   6   1       30.92       38.90      2.34 o 
  17   6   1       86.10       97.57      3.50 o 
  18   6   1       25.83       26.16      2.26 o 
 -18   7   1        1.59        3.65      2.08 o 
 -17   7   1       44.32       44.32      2.82 o 
 -16   7   1      118.77      106.06      3.57 o 
 -15   7   1      173.30      165.76      4.41 o 
 -14   7   1       14.24       12.55      1.73 o 
 -13   7   1      322.77      298.49      6.84 o 
 -12   7   1      158.15      161.97      4.14 o 
 -11   7   1       95.50       96.41      3.13 o 
 -10   7   1        0.33        0.00      1.18 o 
  -9   7   1      159.86      153.32      3.77 o 
  -8   7   1      331.10      322.07      6.33 o 
  -7   7   1      207.51      221.18      4.13 o 
  -6   7   1       76.83       73.06      1.77 o 
  -5   7   1      638.39      604.86      8.22 o 
  -4   7   1        0.13        0.68      0.58 o 
  -3   7   1       44.96       57.12      1.51 o 
  -2   7   1        1.03        2.30      0.66 o 
  -1   7   1     1069.05     1138.11     14.48 o 
   0   7   1      130.61      152.81      2.75 o 
   1   7   1      192.20      213.39      3.75 o 
   2   7   1      569.28      594.09      8.69 o 
   3   7   1       54.72       57.10      1.93 o 
   4   7   1       49.58       61.89      1.77 o 
   5   7   1       18.05       16.20      1.02 o 
   6   7   1      187.12      187.07      3.77 o 
   7   7   1      621.97      599.89      9.71 o 
   8   7   1      105.37       98.48      3.27 o 
   9   7   1        5.69        2.24      1.30 o 
  10   7   1      452.23      458.60      9.08 o 
  11   7   1      323.75      321.01      6.32 o 
  12   7   1       87.36       86.52      2.97 o 
  13   7   1        0.23        0.39      1.28 o 
  14   7   1      220.94      240.36      5.43 o 
  15   7   1      151.73      162.28      4.38 o 
  16   7   1        3.98        2.84      1.53 o 
  17   7   1       10.80        9.04      1.98 o 
 -17   8   1        0.98        2.54      1.88 o 
 -16   8   1        0.36        0.00      1.53 o 
 -15   8   1        5.01        0.70      1.40 o 
 -14   8   1        1.69        0.00      1.30 o 
 -13   8   1        1.48        0.62      1.39 o 
 -12   8   1        2.86        3.52      1.47 o 
 -11   8   1       62.69       56.62      2.48 o 
 -10   8   1       68.08       61.28      2.62 o 
  -9   8   1        5.23        3.83      2.63 o 
  -8   8   1      181.10      172.29      3.94 o 
  -7   8   1      280.29      283.60      5.46 o 
  -6   8   1       18.71       17.74      1.41 o 
  -5   8   1      221.74      220.34      4.04 o 
  -4   8   1      559.60      559.30      7.72 o 
  -3   8   1       60.66       46.37      1.48 o 
  -2   8   1       32.89       30.03      1.84 o 
  -1   8   1       57.45       65.53      1.75 o 
   0   8   1       45.77       50.41      1.53 o 
   1   8   1       26.60       40.58      1.42 o 
   2   8   1      137.66      147.34      2.80 o 
   3   8   1      162.01      155.23      3.23 o 
   4   8   1        5.41        6.27      0.84 o 
   5   8   1       71.69       64.03      1.86 o 
   6   8   1      206.11      210.43      4.82 o 
   7   8   1       25.76       27.54      1.64 o 
   8   8   1        5.08        4.39      1.23 o 
   9   8   1        4.70        9.54      1.42 o 
  10   8   1        0.11        0.84      1.30 o 
  11   8   1       12.72       10.74      1.62 o 
  12   8   1       24.21       23.97      1.86 o 
  13   8   1        4.79        5.46      1.53 o 
  14   8   1       10.71        9.88      1.65 o 
  15   8   1        2.59        1.73      1.69 o 
  16   8   1       19.14       16.29      2.16 o 
 -16   9   1        5.92        3.71      1.86 o 
 -15   9   1        3.30        2.74      1.76 o 
 -14   9   1        9.24        9.73      1.88 o 
 -13   9   1        0.13        0.00      1.52 o 
 -12   9   1       58.75       57.16      2.69 o 
 -11   9   1        0.10        0.50      1.39 o 
 -10   9   1      335.50      335.34      6.74 o 
  -9   9   1       50.54       53.90      2.54 o 
  -8   9   1        5.77        7.58      1.43 o 
  -7   9   1       75.05       82.95      2.78 o 
  -6   9   1      162.11      136.85      3.67 o 
  -5   9   1       99.15      106.52      2.77 o 
  -4   9   1       72.69       59.15      2.45 o 
  -3   9   1       37.61       38.37      1.51 o 
  -2   9   1       92.98       97.90      2.32 o 
  -1   9   1       74.09       60.23      1.78 o 
   0   9   1       36.18       33.96      1.42 o 
   1   9   1        8.79       11.48      0.99 o 
   2   9   1       32.90       29.13      1.36 o 
   3   9   1      122.24      127.44      3.03 o 
   4   9   1      130.27      132.53      3.50 o 
   5   9   1        0.12        0.00      0.78 o 
   6   9   1       85.14       80.95      2.30 o 
   7   9   1       54.34       58.13      3.68 o 
   8   9   1       76.65       73.69      2.88 o 
   9   9   1       51.47       52.06      2.52 o 
  10   9   1       21.05       21.16      1.88 o 
  11   9   1       19.37       17.83      1.86 o 
  12   9   1       16.55       14.38      2.05 o 
  13   9   1       14.88       12.61      1.70 o 
  14   9   1        1.08        0.00      1.65 o 
  15   9   1       18.19       17.70      2.57 o 
 -15  10   1        7.98       11.06      2.08 o 
 -14  10   1        8.33        7.06      1.92 o 
 -13  10   1        9.43        9.61      2.00 o 
 -12  10   1        5.10        7.25      1.80 o 
 -11  10   1      170.40      165.14      4.95 o 
 -10  10   1      170.44      162.97      4.80 o 
  -9  10   1       24.43       23.42      3.04 o 
  -8  10   1      158.27      168.81      4.49 o 
  -7  10   1      178.76      172.91      6.46 o 
  -6  10   1      344.15      366.19      7.19 o 
  -5  10   1       47.88       36.43      2.09 o 
  -4  10   1      244.96      234.08      4.54 o 
  -3  10   1      479.53      484.45      7.80 o 
  -2  10   1      233.39      237.27      4.15 o 
  -1  10   1        1.43        0.38      1.02 o 
   0  10   1       74.08       54.00      2.66 o 
   1  10   1      235.69      272.78      4.62 o 
   2  10   1      576.84      534.49      7.78 o 
   3  10   1       43.37       39.96      1.67 o 
   4  10   1      257.69      257.09      4.47 o 
   5  10   1      271.12      266.54      4.63 o 
   6  10   1       25.61       25.92      1.71 o 
   7  10   1        9.66        6.49      2.33 o 
   8  10   1       39.84       48.62      2.59 o 
   9  10   1      196.86      207.62      4.98 o 
  10  10   1       87.14       92.10      3.37 o 
  11  10   1       10.95       12.91      1.85 o 
  12  10   1       28.18       30.30      2.20 o 
  13  10   1       17.26       17.13      2.24 o 
  14  10   1       16.91       15.71      2.63 o 
 -13  11   1        8.11        8.98      1.94 o 
 -12  11   1       14.54       16.16      2.12 o 
 -11  11   1       10.55       10.14      1.97 o 
 -10  11   1        5.60        5.86      1.87 o 
  -9  11   1       63.06       64.28      2.86 o 
  -8  11   1       89.81       85.57      3.25 o 
  -7  11   1       16.82       18.80      1.95 o 
  -6  11   1       67.95       61.16      2.75 o 
  -5  11   1      184.23      185.71      4.67 o 
  -4  11   1       96.85       98.32      2.89 o 
  -3  11   1        2.27        0.00      1.21 o 
  -2  11   1       49.77       52.61      2.40 o 
  -1  11   1      100.38       98.85      2.62 o 
   0  11   1      148.20      142.91      3.25 o 
   1  11   1       46.26       49.66      1.96 o 
   2  11   1       84.05       83.97      2.53 o 
   3  11   1      292.51      273.49      4.81 o 
   4  11   1      100.44       93.22      2.63 o 
   5  11   1        2.35        0.62      1.31 o 
   6  11   1       85.38       90.20      2.96 o 
   7  11   1      173.70      170.19      4.44 o 
   8  11   1       58.06       60.11      2.79 o 
   9  11   1       21.44       17.78      1.87 o 
  10  11   1       34.49       32.69      2.28 o 
  11  11   1        0.57        1.50      1.74 o 
  12  11   1        3.89        2.61      2.10 o 
  13  11   1        0.21        0.07      1.95 o 
 -12  12   1       10.31       10.37      2.20 o 
 -11  12   1        4.15        1.25      1.72 o 
 -10  12   1        1.33        1.96      1.74 o 
  -9  12   1       21.14       22.88      2.11 o 
  -8  12   1        0.63        1.87      1.61 o 
  -7  12   1       83.93       74.37      3.20 o 
  -6  12   1       13.27       14.26      2.02 o 
  -5  12   1       27.39       30.87      2.20 o 
  -4  12   1        0.44        0.00      1.40 o 
  -3  12   1        9.55        8.19      1.64 o 
  -2  12   1        7.86       12.54      1.54 o 
  -1  12   1       10.64        5.76      1.31 o 
   0  12   1       20.82       22.79      1.69 o 
   1  12   1        1.22        8.01      1.44 o 
   2  12   1       32.28       38.62      1.97 o 
   3  12   1        4.25        3.33      1.28 o 
   4  12   1        0.03        0.00      1.23 o 
   5  12   1        7.10       11.45      1.58 o 
   6  12   1        3.34        1.37      1.36 o 
   7  12   1       21.20       20.40      1.99 o 
   8  12   1       63.80       61.51      2.88 o 
   9  12   1        7.48        5.13      1.68 o 
  10  12   1        0.20        1.16      1.80 o 
  11  12   1        2.64        4.01      2.07 o 
 -10  13   1        0.01        0.00      1.63 o 
  -9  13   1        9.14       13.45      2.11 o 
  -8  13   1       10.42       16.34      2.08 o 
  -7  13   1        0.02        1.07      1.69 o 
  -6  13   1       16.03       16.40      1.96 o 
  -5  13   1       11.75       13.53      1.93 o 
  -4  13   1        0.04        2.73      1.54 o 
  -3  13   1        0.74        0.09      1.45 o 
  -2  13   1        0.43        0.33      1.35 o 
  -1  13   1        8.57       14.67      1.68 o 
   0  13   1        1.29        5.09      1.49 o 
   1  13   1        2.79        2.74      1.31 o 
   2  13   1        1.02        2.71      1.33 o 
   3  13   1       11.97       14.36      1.81 o 
   4  13   1       34.22       42.44      2.35 o 
   5  13   1        0.60        0.00      1.91 o 
   6  13   1       38.84       43.72      2.41 o 
   7  13   1       28.83       36.74      2.48 o 
   8  13   1        0.26        2.18      1.61 o 
   9  13   1        2.08        2.21      2.35 o 
  -7  14   1       35.70       38.52      2.66 o 
  -6  14   1       28.57       27.67      2.51 o 
  -5  14   1        2.07        4.69      1.84 o 
  -4  14   1        0.33        0.00      1.52 o 
  -3  14   1       16.61       16.29      2.09 o 
  -2  14   1       56.69       63.65      3.08 o 
  -1  14   1        5.48        8.68      1.67 o 
   0  14   1       54.40       53.64      2.58 o 
   1  14   1      109.35      105.62      3.39 o 
   2  14   1       38.94       38.54      2.55 o 
   3  14   1        0.06        0.00      1.38 o 
   4  14   1       19.66       22.15      2.03 o 
   5  14   1       38.11       38.46      2.44 o 
   6  14   1       14.39       16.76      2.03 o 
 -20   0   2       43.30       49.57      4.28 o 
 -19   0   2        1.01        0.00      2.04 o 
 -18   0   2        0.03        0.00      1.76 o 
 -17   0   2        0.11        2.45      2.14 o 
 -16   0   2        0.37        0.08      1.93 o 
 -15   0   2      505.16      461.86     13.51 o 
 -14   0   2     3067.82     3116.68     50.97 o 
 -13   0   2     1366.66     1288.51     21.77 o 
 -12   0   2        0.01        5.86      1.29 o 
 -11   0   2      506.77      544.83     11.21 o 
 -10   0   2       42.15       33.08      1.79 o 
  -9   0   2       65.40       82.69      2.96 o 
  -8   0   2     7136.62     7675.00    141.47 o 
  -7   0   2     3520.45     3594.54     66.71 o 
  -6   0   2     3571.30     3774.08     85.05 o 
  -5   0   2      237.47      201.98      5.46 o 
  -4   0   2     3488.23     3946.73     88.48 o 
  -3   0   2      583.48      638.77     15.27 o 
  -2   0   2      851.05      834.36     19.31 o 
  -1   0   2    15772.66    15749.38    351.72 o 
   0   0   2     5589.45     5615.24    160.40 o 
   1   0   2    36822.44    34177.30    764.93 o 
   2   0   2    40537.43    35424.07   3852.40 o 
   3   0   2     9542.56     8955.17    164.80 o 
   4   0   2    15458.54    15778.12    290.55 o 
   5   0   2      413.09      418.90      8.48 o 
   6   0   2     3759.89     3495.43     64.84 o 
   7   0   2      854.27      945.88     22.32 o 
   8   0   2       57.55       50.87      2.71 o 
   9   0   2     1026.96      957.32     18.69 o 
  10   0   2        5.20        2.95      0.99 o 
  11   0   2       19.95       17.79      1.45 o 
  12   0   2      104.84      100.88      3.43 o 
  13   0   2      743.83      735.32     28.09 o 
  14   0   2      401.30      407.32     11.74 o 
  15   0   2      106.98      114.39      5.09 o 
  16   0   2      374.56      378.75     11.47 o 
  17   0   2      149.58      155.51      6.51 o 
  18   0   2      205.70      213.16      7.99 o 
  19   0   2       57.75       67.41      4.46 o 
 -20   1   2       45.18       45.49      3.05 o 
 -19   1   2       12.72       16.46      2.14 o 
 -18   1   2        0.18        0.67      1.37 o 
 -17   1   2        1.14        0.82      1.30 o 
 -16   1   2      239.41      222.39      5.81 o 
 -15   1   2      229.87      197.15      4.61 o 
 -14   1   2      447.02      409.29      8.00 o 
 -13   1   2       30.82       28.63      2.51 o 
 -12   1   2       66.53       60.23      1.60 o 
 -11   1   2       13.81       25.06      1.01 o 
 -10   1   2       41.40       55.99      1.36 o 
  -9   1   2      199.53      256.90      3.80 o 
  -8   1   2      802.33      805.45     10.30 o 
  -7   1   2     2319.80     2321.84     26.58 o 
  -6   1   2      332.32      323.54      4.73 o 
  -5   1   2      239.37      203.78      3.13 o 
  -4   1   2     1964.04     2018.16     26.56 o 
  -3   1   2      280.88      277.40      3.42 o 
  -2   1   2     1523.39     1646.87     20.16 o 
  -1   1   2     7628.80     7745.29    110.16 o 
   0   1   2     1625.68     1570.77     22.62 o 
   1   1   2     5846.86     5863.53     93.19 o 
   2   1   2     7768.10     7815.80    124.13 o 
   3   1   2     4840.55     5165.82     73.58 o 
   4   1   2        4.40        4.03      0.50 o 
   5   1   2      410.41      423.67     12.38 o 
   6   1   2      129.08      143.57      3.29 o 
   7   1   2       15.46        7.31      0.58 o 
   8   1   2      316.79      298.07      5.30 o 
   9   1   2       21.04       18.24      1.04 o 
  10   1   2       51.25       62.46      2.35 o 
  11   1   2        0.08        0.00      0.57 o 
  12   1   2       91.19       76.71      1.94 o 
  13   1   2       32.66       30.84      1.91 o 
  14   1   2      339.40      340.59      5.69 o 
  15   1   2       84.78       86.18      2.84 o 
  16   1   2       58.42       59.10      2.53 o 
  17   1   2       78.57       85.60      3.45 o 
  18   1   2       63.45       63.99      3.91 o 
  19   1   2       12.01       13.34      2.01 o 
 -20   2   2        6.87        3.37      2.07 o 
 -19   2   2        0.24        0.00      2.64 o 
 -18   2   2        0.73        3.66      1.48 o 
 -17   2   2        0.25        2.66      1.53 o 
 -16   2   2       84.79       84.45      3.38 o 
 -15   2   2      471.85      489.80      9.88 o 
 -14   2   2        0.68        0.00      1.10 o 
 -13   2   2        0.34        0.00      0.88 o 
 -12   2   2      360.73      326.41      5.39 o 
 -11   2   2       58.31       60.65      1.52 o 
 -10   2   2      162.93      169.18      2.77 o 
  -9   2   2       74.32       63.15      1.53 o 
  -8   2   2      100.44      107.02      2.13 o 
  -7   2   2     3998.48     4613.63     60.14 o 
  -6   2   2     7737.51     8280.55     99.71 o 
  -5   2   2       66.84       81.70      1.34 o 
  -4   2   2      296.01      317.91      3.95 o 
  -3   2   2       59.04       61.84      1.06 o 
  -2   2   2      306.65      340.91      4.88 o 
  -1   2   2     2844.70     2904.64     38.03 o 
   0   2   2     8934.32     9188.05    130.57 o 
   1   2   2     1699.52     1753.15     28.27 o 
   2   2   2     2127.38     2306.23     42.84 o 
   3   2   2     2856.61     2927.29     46.85 o 
   4   2   2      411.19      370.24      5.81 o 
   5   2   2      295.07      323.57      5.78 o 
   6   2   2      430.50      418.98      6.64 o 
   7   2   2      318.04      340.48      5.60 o 
   8   2   2      353.17      374.11      5.60 o 
   9   2   2        6.88        3.87      0.69 o 
  10   2   2        9.48        6.83      0.99 o 
  11   2   2      196.84      195.37      3.55 o 
  12   2   2      195.66      210.96      3.57 o 
  13   2   2       16.32       17.03      1.54 o 
  14   2   2        4.07        0.00      1.33 o 
  15   2   2       22.48       22.20      2.07 o 
  16   2   2       22.20       19.38      1.60 o 
  17   2   2        0.34        0.00      1.35 o 
  18   2   2        0.08        2.13      1.64 o 
  19   2   2        5.62        5.63      2.30 o 
 -20   3   2        8.16        7.57      3.61 o 
 -19   3   2      153.07      156.60      7.32 o 
 -18   3   2       61.54       58.56      4.28 o 
 -17   3   2        6.62        8.28      1.84 o 
 -16   3   2        5.11        5.19      1.95 o 
 -15   3   2        1.88        0.00      1.31 o 
 -14   3   2       20.38       16.88      1.74 o 
 -13   3   2       20.72       23.98      1.44 o 
 -12   3   2      269.73      257.08      5.13 o 
 -11   3   2      679.30      659.90     10.76 o 
 -10   3   2        9.35       11.98      1.08 o 
  -9   3   2        5.81       12.27      1.00 o 
  -8   3   2       22.92       24.06      0.94 o 
  -7   3   2        3.48        9.90      0.73 o 
  -6   3   2       23.60       20.34      1.10 o 
  -5   3   2     1008.78     1138.43     15.28 o 
  -4   3   2        1.82        1.73      0.43 o 
  -3   3   2      711.16      674.93      9.22 o 
  -2   3   2     1208.96     1238.95     18.15 o 
  -1   3   2      277.38      309.40      4.50 o 
   0   3   2        1.03        5.04      0.78 o 
   1   3   2     9182.15     9221.10    131.12 o 
   2   3   2     2348.77     2334.49     33.53 o 
   3   3   2      263.80      246.85      4.07 o 
   4   3   2     3969.32     3904.02     89.29 o 
   5   3   2       31.79       43.39      1.60 o 
   6   3   2     1130.39     1068.55     15.86 o 
   7   3   2      221.98      235.63      4.21 o 
   8   3   2     1099.88     1034.50     15.54 o 
   9   3   2      481.58      462.83      7.57 o 
  10   3   2      121.76      126.62      4.00 o 
  11   3   2      291.76      265.41      5.74 o 
  12   3   2        0.69        0.00      0.55 o 
  13   3   2       79.04       63.02      2.65 o 
  14   3   2       20.90       19.57      1.45 o 
  15   3   2       80.36       77.30      2.53 o 
  16   3   2      301.29      310.09      6.50 o 
  17   3   2      250.74      261.59      5.67 o 
  18   3   2       17.53       14.69      3.86 o 
 -19   4   2        2.85        3.26      2.51 o 
 -18   4   2       61.07       65.90      3.72 o 
 -17   4   2      164.39      172.69      6.78 o 
 -16   4   2       39.04       46.40      2.90 o 
 -15   4   2      362.50      309.82      6.90 o 
 -14   4   2       35.54       28.29      2.02 o 
 -13   4   2      334.37      343.00      7.23 o 
 -12   4   2      871.51      821.87     14.93 o 
 -11   4   2       12.09        9.70      2.63 o 
 -10   4   2        2.34        0.00      0.81 o 
  -9   4   2      102.58       90.91      2.70 o 
  -8   4   2       25.59       19.40      1.52 o 
  -7   4   2     1249.87     1394.26     18.83 o 
  -6   4   2     5581.12     5833.10     76.16 o 
  -5   4   2     2497.09     2636.02     34.78 o 
  -4   4   2       92.35       78.89      1.94 o 
  -3   4   2      118.36      105.04      1.99 o 
  -2   4   2      709.89      659.89     10.07 o 
  -1   4   2      484.07      561.71      7.85 o 
   0   4   2     4733.67     4990.42     65.16 o 
   1   4   2     1168.29     1141.35     15.41 o 
   2   4   2      123.18       95.78      2.04 o 
   3   4   2     4287.29     4429.47    102.47 o 
   4   4   2      238.71      258.18      4.96 o 
   5   4   2      523.02      491.48      7.78 o 
   6   4   2       23.42       31.87      1.33 o 
   7   4   2      719.07      744.16     11.45 o 
   8   4   2      204.08      233.88      4.37 o 
   9   4   2     2041.37     2095.44     37.41 o 
  10   4   2     1742.50     1796.30     27.72 o 
  11   4   2      111.09      113.36      2.89 o 
  12   4   2        7.82        4.56      1.04 o 
  13   4   2       50.62       42.93      2.18 o 
  14   4   2      313.08      297.50      7.66 o 
  15   4   2        1.26        0.00      1.13 o 
  16   4   2        1.56        0.64      1.96 o 
  17   4   2       12.71       12.21      2.14 o 
  18   4   2       53.31       60.47      3.19 o 
 -19   5   2       28.84       30.62      2.90 o 
 -18   5   2       59.65       62.94      3.77 o 
 -17   5   2        0.00        0.00      1.70 o 
 -16   5   2       74.75       66.38      3.57 o 
 -15   5   2      354.05      334.04      7.43 o 
 -14   5   2       88.86       89.09      3.47 o 
 -13   5   2        0.46        0.60      1.28 o 
 -12   5   2      116.20      118.20      3.71 o 
 -11   5   2      372.28      384.49      7.77 o 
 -10   5   2      167.78      170.44      4.75 o 
  -9   5   2       89.36       91.44      2.78 o 
  -8   5   2      170.82      157.18      3.77 o 
  -7   5   2       12.10        7.60      0.57 o 
  -6   5   2       32.44       27.80      1.05 o 
  -5   5   2       18.66       20.76      1.39 o 
  -4   5   2      543.75      561.18      8.05 o 
  -3   5   2      783.43      745.93     10.40 o 
  -2   5   2      394.79      377.78      5.65 o 
  -1   5   2     1174.29     1236.31     18.35 o 
   0   5   2      125.51      113.52      2.19 o 
   1   5   2        0.27        0.22      0.49 o 
   2   5   2      375.73      400.49      6.00 o 
   3   5   2      859.26      883.29     13.29 o 
   4   5   2      144.89      123.39      3.01 o 
   5   5   2        5.59       11.21      1.51 o 
   6   5   2       24.64       27.00      1.29 o 
   7   5   2       76.31       72.24      2.19 o 
   8   5   2      284.80      278.45      5.41 o 
   9   5   2      883.44      861.43     13.38 o 
  10   5   2      203.54      210.95      4.24 o 
  11   5   2        9.44        7.50      1.30 o 
  12   5   2       32.01       28.81      2.57 o 
  13   5   2       27.12       27.58      2.02 o 
  14   5   2       11.61        9.50      1.61 o 
  15   5   2       48.63       52.32      3.26 o 
  16   5   2       56.44       56.31      3.36 o 
  17   5   2        2.21        1.61      1.78 o 
  18   5   2       14.69       13.41      1.94 o 
 -18   6   2        8.70        8.05      2.33 o 
 -17   6   2       39.23       37.65      3.76 o 
 -16   6   2        7.82        9.92      2.15 o 
 -15   6   2       10.46        7.46      1.80 o 
 -14   6   2      124.61       98.80      3.56 o 
 -13   6   2      235.16      201.64      5.21 o 
 -12   6   2        0.37        4.18      1.45 o 
 -11   6   2      159.29      153.91      4.26 o 
 -10   6   2        5.84        4.97      1.34 o 
  -9   6   2        6.41       12.79      1.79 o 
  -8   6   2       13.90       19.18      1.35 o 
  -7   6   2      126.56      141.63      2.44 o 
  -6   6   2        0.71        1.50      0.72 o 
  -5   6   2      355.94      376.50      5.80 o 
  -4   6   2        1.52        1.41      0.59 o 
  -3   6   2      282.67      290.60      4.62 o 
  -2   6   2      225.41      231.40      3.84 o 
  -1   6   2       39.51       54.04      1.53 o 
   0   6   2        8.08        3.87      1.63 o 
   1   6   2     2305.48     2574.82     34.20 o 
   2   6   2     1403.04     1476.73     20.02 o 
   3   6   2      612.72      714.91     10.18 o 
   4   6   2      286.58      261.93      5.30 o 
   5   6   2       11.59       13.61      1.05 o 
   6   6   2        8.84        7.73      0.97 o 
   7   6   2       25.89       28.22      1.78 o 
   8   6   2       76.87       69.19      2.17 o 
   9   6   2       43.23       40.19      1.80 o 
  10   6   2      111.54      107.88      3.80 o 
  11   6   2       62.30       53.38      2.54 o 
  12   6   2        5.62        3.52      1.32 o 
  13   6   2        0.45        0.00      1.43 o 
  14   6   2       15.42       16.64      2.33 o 
  15   6   2        0.15        0.49      1.84 o 
  16   6   2       19.31       21.02      2.61 o 
  17   6   2       17.49       13.52      2.12 o 
 -18   7   2        5.33        5.16      2.26 o 
 -17   7   2        0.61        0.00      1.91 o 
 -16   7   2       22.41       24.63      2.63 o 
 -15   7   2       26.46       29.59      2.33 o 
 -14   7   2        1.15        3.31      1.56 o 
 -13   7   2        2.48        1.77      1.56 o 
 -12   7   2      462.21      458.15      9.38 o 
 -11   7   2      257.33      242.24      5.75 o 
 -10   7   2       47.62       47.92      2.42 o 
  -9   7   2       34.64       37.94      2.53 o 
  -8   7   2       12.92       10.47      1.55 o 
  -7   7   2      467.89      453.07      7.89 o 
  -6   7   2        2.39        1.41      0.83 o 
  -5   7   2      488.77      503.89      7.59 o 
  -4   7   2       87.03       77.17      2.03 o 
  -3   7   2        0.07        0.00      0.61 o 
  -2   7   2        0.84        1.53      0.92 o 
  -1   7   2      362.31      353.89      5.60 o 
   0   7   2      569.77      547.95      8.10 o 
   1   7   2        0.04        0.00      0.42 o 
   2   7   2       57.60       61.14      1.75 o 
   3   7   2       31.23       43.44      1.76 o 
   4   7   2       59.27       66.00      2.30 o 
   5   7   2      111.26       97.15      2.51 o 
   6   7   2       69.01       66.23      2.05 o 
   7   7   2        5.09        7.10      1.09 o 
   8   7   2      438.91      435.04      7.49 o 
   9   7   2      725.15      724.83     13.30 o 
  10   7   2      105.22      101.48      3.50 o 
  11   7   2       65.58       65.73      2.92 o 
  12   7   2        9.29        7.16      1.99 o 
  13   7   2       23.40       22.13      3.25 o 
  14   7   2       17.08       16.36      2.38 o 
  15   7   2       65.48       62.46      3.75 o 
  16   7   2       55.41       52.81      3.39 o 
 -17   8   2       59.77       64.45      3.90 o 
 -16   8   2       18.49       19.38      2.56 o 
 -15   8   2       31.63       27.26      2.50 o 
 -14   8   2        8.27       11.28      2.30 o 
 -13   8   2      164.93      169.60      5.37 o 
 -12   8   2      127.52      118.00      5.71 o 
 -11   8   2       31.67       31.45      2.23 o 
 -10   8   2       68.09       60.03      2.89 o 
  -9   8   2        2.45        0.00      1.40 o 
  -8   8   2      315.51      318.46      6.29 o 
  -7   8   2     1414.03     1349.72     32.26 o 
  -6   8   2     1935.27     1862.52     23.36 o 
  -5   8   2     1153.64     1127.19     14.54 o 
  -4   8   2      144.12      132.74      2.64 o 
  -3   8   2        2.94        3.08      0.82 o 
  -2   8   2      152.90      161.63      3.27 o 
  -1   8   2      262.01      283.46      4.85 o 
   0   8   2       56.99       57.83      1.82 o 
   1   8   2        1.48        2.30      0.81 o 
   2   8   2      110.25       87.56      2.54 o 
   3   8   2       72.01       64.56      2.20 o 
   4   8   2      122.79      139.50      3.43 o 
   5   8   2      272.06      264.25      5.06 o 
   6   8   2      121.09      116.05      2.97 o 
   7   8   2       58.37       67.79      2.36 o 
   8   8   2      336.58      336.67      7.20 o 
   9   8   2      387.60      384.75      8.06 o 
  10   8   2      374.01      377.39      9.90 o 
  11   8   2      289.86      273.65      7.50 o 
  12   8   2      147.25      142.16      5.20 o 
  13   8   2        0.85        0.00      1.91 o 
  14   8   2       31.92       35.03      2.59 o 
  15   8   2       35.36       47.69      3.58 o 
  16   8   2        0.53        0.00      1.65 o 
 -16   9   2       11.62        6.01      2.15 o 
 -15   9   2       42.25       43.79      2.90 o 
 -14   9   2       38.05       30.37      2.50 o 
 -13   9   2        0.14        0.48      1.48 o 
 -12   9   2       30.78       32.87      2.44 o 
 -11   9   2       33.11       40.43      2.52 o 
 -10   9   2        6.99        6.45      1.60 o 
  -9   9   2       15.17       10.82      1.63 o 
  -8   9   2       87.09       93.03      3.22 o 
  -7   9   2      765.20      809.43     13.36 o 
  -6   9   2       73.80       69.54      2.72 o 
  -5   9   2      391.57      385.81      5.84 o 
  -4   9   2      246.45      234.36      4.48 o 
  -3   9   2       85.65       96.90      2.59 o 
  -2   9   2      102.04       84.50      2.11 o 
  -1   9   2       21.81       21.28      1.44 o 
   0   9   2      311.66      307.17      5.33 o 
   1   9   2      157.30      136.96      3.10 o 
   2   9   2        9.40       14.20      1.25 o 
   3   9   2      157.91      159.33      3.80 o 
   4   9   2      118.61      112.21      3.70 o 
   5   9   2       98.74       95.30      2.77 o 
   6   9   2       41.07       33.18      2.04 o 
   7   9   2      171.29      174.77      4.72 o 
   8   9   2      621.07      589.57     16.16 o 
   9   9   2       60.84       73.19      3.24 o 
  10   9   2       92.98       92.34      4.27 o 
  11   9   2       99.88      102.66      4.58 o 
  12   9   2       58.02       58.43      3.04 o 
  13   9   2       37.19       41.55      4.50 o 
  14   9   2        0.11        0.00      1.78 o 
  15   9   2       26.36       26.47      2.62 o 
 -15  10   2        3.69        3.48      1.92 o 
 -14  10   2        0.15        1.76      1.68 o 
 -13  10   2        0.22        0.64      1.70 o 
 -12  10   2       11.55       12.13      1.95 o 
 -11  10   2        9.43        8.08      1.80 o 
 -10  10   2       14.50       14.88      2.00 o 
  -9  10   2        8.47        9.77      1.67 o 
  -8  10   2       50.10       51.86      3.12 o 
  -7  10   2      905.28      892.53     14.75 o 
  -6  10   2     1373.68     1336.04     20.95 o 
  -5  10   2      390.31      371.18      7.22 o 
  -4  10   2       60.65       51.66      1.87 o 
  -3  10   2        9.74        8.40      1.25 o 
  -2  10   2       15.56       20.66      1.52 o 
  -1  10   2       29.08       20.02      1.39 o 
   0  10   2        0.05        0.00      0.94 o 
   1  10   2       21.66       13.76      1.52 o 
   2  10   2       52.36       51.01      1.90 o 
   3  10   2        3.56        3.78      1.15 o 
   4  10   2        0.51        0.00      0.97 o 
   5  10   2        0.08        0.00      1.27 o 
   6  10   2        8.05        6.10      1.25 o 
   7  10   2       14.86       10.15      1.65 o 
   8  10   2      113.72      109.68      3.99 o 
   9  10   2      306.20      292.18      7.09 o 
  10  10   2      113.88      115.38      4.22 o 
  11  10   2       57.50       60.57      3.65 o 
  12  10   2       70.84       75.05      3.52 o 
  13  10   2        7.10        4.39      2.03 o 
 -13  11   2        8.67        7.47      2.12 o 
 -12  11   2       19.23       17.84      2.28 o 
 -11  11   2       12.54       10.76      2.03 o 
 -10  11   2        5.31        3.08      1.59 o 
  -9  11   2       79.63       82.12      3.30 o 
  -8  11   2       41.92       41.45      2.43 o 
  -7  11   2       16.96       24.69      2.09 o 
  -6  11   2       31.41       28.14      2.11 o 
  -5  11   2        0.60        0.00      1.34 o 
  -4  11   2       14.75       11.15      1.46 o 
  -3  11   2       65.01       70.10      2.49 o 
  -2  11   2       30.86       24.57      1.50 o 
  -1  11   2       11.36       12.34      1.32 o 
   0  11   2       28.35       34.46      1.75 o 
   1  11   2       30.56       34.39      1.71 o 
   2  11   2       50.74       37.09      1.78 o 
   3  11   2        0.49        0.79      1.11 o 
   4  11   2       10.25       15.45      1.72 o 
   5  11   2       13.82       10.32      1.48 o 
   6  11   2       64.85       54.54      3.27 o 
   7  11   2       38.80       48.22      3.57 o 
   8  11   2       16.96       27.12      3.47 o 
   9  11   2       30.90       35.62      2.67 o 
  10  11   2       57.06       60.98      3.26 o 
  11  11   2       32.23       26.70      2.57 o 
  12  11   2       10.28       10.95      2.26 o 
 -12  12   2       26.39       28.64      2.68 o 
 -11  12   2        4.77        0.88      1.85 o 
 -10  12   2       52.45       53.98      2.90 o 
  -9  12   2       42.95       43.17      2.59 o 
  -8  12   2       38.78       35.69      2.39 o 
  -7  12   2        0.86        0.00      1.45 o 
  -6  12   2       61.97       69.14      3.03 o 
  -5  12   2      108.09      106.09      3.60 o 
  -4  12   2       55.72       50.55      2.55 o 
  -3  12   2        4.04        4.31      1.38 o 
  -2  12   2      144.55      146.02      3.39 o 
  -1  12   2       65.89       63.62      2.33 o 
   0  12   2       21.25       17.14      1.55 o 
   1  12   2      192.86      201.13      4.13 o 
   2  12   2      423.90      430.56      6.95 o 
   3  12   2      349.67      329.83      6.16 o 
   4  12   2       41.65       40.09      2.19 o 
   5  12   2        6.66        4.62      1.47 o 
   6  12   2       33.18       36.95      2.63 o 
   7  12   2       63.80       68.22      3.38 o 
   8  12   2       16.79       15.55      2.32 o 
   9  12   2       15.02       19.95      2.45 o 
  10  12   2       34.32       44.56      3.07 o 
  -9  13   2       35.81       39.89      2.68 o 
  -8  13   2       60.78       67.81      3.18 o 
  -7  13   2        8.72       10.98      1.98 o 
  -6  13   2        0.58        0.00      1.52 o 
  -5  13   2        5.72        4.54      1.64 o 
  -4  13   2       11.61       16.57      2.00 o 
  -3  13   2       14.13       14.47      2.21 o 
  -2  13   2       14.19       11.72      1.66 o 
  -1  13   2        0.13        0.27      1.23 o 
   0  13   2       59.79       62.58      2.42 o 
   1  13   2       99.91       94.02      2.87 o 
   2  13   2       10.66        8.60      1.40 o 
   3  13   2       26.24       27.92      1.99 o 
   4  13   2       53.54       45.83      2.68 o 
   5  13   2       20.86       20.08      2.25 o 
   6  13   2        0.86        1.83      1.85 o 
   7  13   2       11.57       15.76      2.29 o 
   8  13   2        2.29        3.98      2.12 o 
  -6  14   2        8.03        6.88      1.98 o 
  -5  14   2        5.90        6.92      1.93 o 
  -4  14   2       12.43       15.20      2.08 o 
  -3  14   2       24.43       20.55      2.17 o 
  -2  14   2       16.86       16.97      2.04 o 
  -1  14   2       10.99       10.08      1.75 o 
   0  14   2       34.87       35.30      2.03 o 
   1  14   2       51.80       48.63      2.26 o 
   2  14   2       25.70       28.05      2.13 o 
   3  14   2        3.62        0.81      1.78 o 
   4  14   2        0.35        0.47      1.77 o 
   5  14   2        0.48        1.14      1.85 o 
 -20   1   3        0.03        0.00      1.64 o 
 -19   1   3       38.42       40.06      2.89 o 
 -18   1   3       74.10       79.96      3.58 o 
 -17   1   3        1.59        2.57      1.44 o 
 -16   1   3       91.14       80.43      3.39 o 
 -15   1   3        5.64        6.27      1.44 o 
 -14   1   3       63.89       55.37      2.63 o 
 -13   1   3        1.92        2.38      1.30 o 
 -12   1   3        5.34        6.13      0.92 o 
 -11   1   3      503.32      504.68      7.57 o 
 -10   1   3       48.91       41.07      1.42 o 
  -9   1   3       75.88       79.64      3.12 o 
  -8   1   3      420.48      462.93      6.75 o 
  -7   1   3      602.78      586.44      8.29 o 
  -6   1   3      119.63      146.00      2.46 o 
  -5   1   3       73.85       67.55      1.66 o 
  -4   1   3      288.29      345.33      5.50 o 
  -3   1   3        1.18        1.61      0.43 o 
  -2   1   3     1024.65      996.64     14.69 o 
  -1   1   3      115.56      152.28      4.38 o 
   0   1   3     4619.51     4911.24     69.91 o 
   1   1   3     1580.17     1683.85     24.32 o 
   2   1   3     2520.50     2502.69     40.18 o 
   3   1   3      200.97      255.58     10.68 o 
   4   1   3      628.51      601.47      9.13 o 
   5   1   3     2741.07     2705.12     41.12 o 
   6   1   3      456.10      450.52      7.09 o 
   7   1   3        2.29        1.75      0.62 o 
   8   1   3      317.74      308.79      4.88 o 
   9   1   3      344.14      308.87      4.95 o 
  10   1   3       55.34       65.93      2.35 o 
  11   1   3        0.00        0.00      0.75 o 
  12   1   3       18.42       14.35      1.14 o 
  13   1   3       48.47       49.84      1.87 o 
  14   1   3        0.30        0.20      0.98 o 
  15   1   3        5.32        3.30      1.34 o 
  16   1   3        6.49        5.16      1.81 o 
  17   1   3       60.35       68.97      3.88 o 
  18   1   3       27.14       35.30      7.94 o 
 -20   2   3       88.62      112.75      4.54 o 
 -19   2   3       11.54       17.17      2.26 o 
 -18   2   3       16.94       15.00      2.14 o 
 -17   2   3      149.99      137.97      5.40 o 
 -16   2   3      260.99      262.52      6.36 o 
 -15   2   3       23.65       34.17      2.18 o 
 -14   2   3       80.88       84.76      4.23 o 
 -13   2   3      680.15      626.56     11.82 o 
 -12   2   3      823.68      881.75     13.98 o 
 -11   2   3        7.20        8.50      0.69 o 
 -10   2   3      100.75       86.98      1.99 o 
  -9   2   3      201.12      192.00      3.41 o 
  -8   2   3     4230.92     4391.36     57.45 o 
  -7   2   3       47.60       63.65      1.89 o 
  -6   2   3     1204.13     1226.36     16.52 o 
  -5   2   3      971.33      969.55     11.42 o 
  -4   2   3     1982.73     1874.83     21.55 o 
  -3   2   3      746.15      717.27     10.74 o 
  -2   2   3      399.11      454.36     10.17 o 
  -1   2   3     2721.36     2706.53     35.42 o 
   0   2   3      652.44      559.38     10.03 o 
   1   2   3      743.16      835.94     13.94 o 
   2   2   3      590.66      624.94     10.65 o 
   3   2   3     3269.15     3292.15     52.77 o 
   4   2   3     1244.94     1191.16     17.49 o 
   5   2   3      179.95      198.31      3.56 o 
   6   2   3       43.99       46.24      1.55 o 
   7   2   3     1828.07     1928.94     28.05 o 
   8   2   3      692.54      681.94     10.55 o 
   9   2   3      251.57      251.54      4.57 o 
  10   2   3      647.97      636.97     12.24 o 
  11   2   3      346.43      335.63      6.06 o 
  12   2   3       58.73       65.85      1.99 o 
  13   2   3       24.96       22.79      1.37 o 
  14   2   3      304.25      297.33      5.84 o 
  15   2   3       20.12       20.56      2.40 o 
  16   2   3        0.05        0.00      2.02 o 
  17   2   3       12.01       13.78      2.15 o 
  18   2   3      149.40      156.94      9.49 o 
 -20   3   3        0.75        0.00      1.99 o 
 -19   3   3        0.70        0.00      1.94 o 
 -18   3   3       31.25       38.84      3.72 o 
 -17   3   3       22.03       25.79      2.49 o 
 -16   3   3       94.68       83.12      3.45 o 
 -15   3   3       32.03       31.07      2.23 o 
 -14   3   3        9.16       11.18      1.64 o 
 -13   3   3        0.02        0.00      0.98 o 
 -12   3   3        6.83       13.77      1.42 o 
 -11   3   3      162.68      180.77      3.44 o 
 -10   3   3      965.28      928.42     13.00 o 
  -9   3   3       38.42       42.81      1.32 o 
  -8   3   3      125.10      117.31      2.34 o 
  -7   3   3      718.20      728.56     10.21 o 
  -6   3   3       49.05       42.52      1.20 o 
  -5   3   3        1.56        1.05      0.62 o 
  -4   3   3       78.32       85.28      1.65 o 
  -3   3   3     2672.12     2575.18     33.89 o 
  -2   3   3     1053.24     1040.75     15.34 o 
  -1   3   3      939.72      988.52     14.58 o 
   0   3   3      320.05      363.26      5.77 o 
   1   3   3      571.75      685.03     10.35 o 
   2   3   3      261.93      224.84      4.71 o 
   3   3   3      370.82      367.97      6.77 o 
   4   3   3        2.60        3.71      0.81 o 
   5   3   3       22.11       17.32      0.88 o 
   6   3   3       26.07       24.69      0.96 o 
   7   3   3        8.31        9.87      0.69 o 
   8   3   3        4.74        7.65      0.77 o 
   9   3   3        0.23        0.00      0.52 o 
  10   3   3        8.02        7.13      0.82 o 
  11   3   3       21.96       21.04      1.26 o 
  12   3   3       85.05       85.42      2.28 o 
  13   3   3       86.77       85.36      3.21 o 
  14   3   3        6.12        5.61      1.73 o 
  15   3   3        8.52        5.77      1.71 o 
  16   3   3        3.68        2.66      1.74 o 
  17   3   3       45.41       58.96      3.24 o 
  18   3   3       37.61       41.16      2.89 o 
 -19   4   3        1.03        0.30      2.42 o 
 -18   4   3        3.96        0.16      1.95 o 
 -17   4   3       11.83        6.34      1.91 o 
 -16   4   3       21.41       16.95      2.13 o 
 -15   4   3       10.88        7.59      2.59 o 
 -14   4   3       75.57       62.04      3.26 o 
 -13   4   3       74.75       55.66      2.65 o 
 -12   4   3       18.79       18.94      1.64 o 
 -11   4   3      258.82      261.41      5.69 o 
 -10   4   3       26.55       26.16      1.73 o 
  -9   4   3      256.20      261.53      5.62 o 
  -8   4   3      530.99      540.75      9.73 o 
  -7   4   3       28.22       32.65      1.16 o 
  -6   4   3        8.22       17.73      0.86 o 
  -5   4   3     1132.55     1247.68     16.91 o 
  -4   4   3     1254.83     1319.57     17.78 o 
  -3   4   3      172.60      166.51      3.21 o 
  -2   4   3       13.95       19.57      0.96 o 
  -1   4   3       68.18       66.88      1.59 o 
   0   4   3       48.82       55.38      2.09 o 
   1   4   3      375.45      456.83      7.19 o 
   2   4   3      784.21      829.47     12.53 o 
   3   4   3        1.33        5.62      1.29 o 
   4   4   3       18.37       13.55      0.89 o 
   5   4   3        4.05        0.83      1.09 o 
   6   4   3       26.91       31.19      1.33 o 
   7   4   3      132.45      137.46      3.34 o 
   8   4   3       12.84       17.24      1.27 o 
   9   4   3        8.72       10.84      1.01 o 
  10   4   3        3.23        2.91      0.89 o 
  11   4   3       16.84       19.26      1.56 o 
  12   4   3        3.48        3.22      1.57 o 
  13   4   3        2.53        3.96      2.17 o 
  14   4   3       63.12       58.46      2.91 o 
  15   4   3        5.71        4.85      2.63 o 
  16   4   3       69.66       71.04      4.31 o 
  17   4   3       19.76       18.39      3.13 o 
 -19   5   3       46.33       42.10      3.31 o 
 -18   5   3       50.68       59.51      3.67 o 
 -17   5   3       20.47       21.72      2.59 o 
 -16   5   3        8.07        1.45      1.72 o 
 -15   5   3        6.77        4.47      1.81 o 
 -14   5   3       55.26       56.60      3.26 o 
 -13   5   3      302.87      288.85      6.57 o 
 -12   5   3      125.02      121.13      3.61 o 
 -11   5   3      170.51      164.88      6.37 o 
 -10   5   3       30.87       34.46      1.85 o 
  -9   5   3      225.84      232.86      5.17 o 
  -8   5   3      143.35      142.88      2.76 o 
  -7   5   3      137.23      126.83      2.51 o 
  -6   5   3       26.13       23.47      1.27 o 
  -5   5   3        5.08        5.25      0.68 o 
  -4   5   3       42.07       40.67      1.38 o 
  -3   5   3      552.00      518.92      8.38 o 
  -2   5   3       85.44       69.03      1.69 o 
  -1   5   3      144.16      139.40      2.65 o 
   0   5   3       22.66       21.60      1.10 o 
   1   5   3      341.98      297.64      5.07 o 
   2   5   3      357.78      390.10      6.42 o 
   3   5   3      128.98      120.32      2.66 o 
   4   5   3     1497.16     1556.39     22.96 o 
   5   5   3       37.86       31.61      1.39 o 
   6   5   3      606.54      627.35     11.16 o 
   7   5   3      377.66      351.94      6.89 o 
   8   5   3       41.62       41.29      1.72 o 
   9   5   3      354.86      363.06      6.41 o 
  10   5   3      158.25      156.39      4.00 o 
  11   5   3        9.90       11.58      1.75 o 
  12   5   3        0.03        0.00      1.79 o 
  13   5   3      224.41      201.21      6.06 o 
  14   5   3      104.88      115.01      4.63 o 
  15   5   3       14.02       12.70      2.21 o 
  16   5   3       16.60       14.11      2.80 o 
  17   5   3       67.95       66.48      3.50 o 
 -18   6   3       11.07        7.70      2.26 o 
 -17   6   3       30.01       33.92      2.95 o 
 -16   6   3       37.06       35.94      2.84 o 
 -15   6   3       43.87       51.58      3.22 o 
 -14   6   3       11.91       12.42      2.05 o 
 -13   6   3       82.19       90.87      4.03 o 
 -12   6   3      265.53      275.86      6.33 o 
 -11   6   3       51.14       56.16      2.55 o 
 -10   6   3        0.39        0.00      1.45 o 
  -9   6   3      423.80      438.43      7.65 o 
  -8   6   3      631.39      674.95     10.98 o 
  -7   6   3       21.07       19.93      1.04 o 
  -6   6   3     1137.50     1147.37     15.88 o 
  -5   6   3      535.46      558.21      8.23 o 
  -4   6   3        6.87       10.60      0.85 o 
  -3   6   3        4.98        9.08      0.94 o 
  -2   6   3      949.72     1025.01     14.22 o 
  -1   6   3      868.06      876.32     12.29 o 
   0   6   3       17.27       37.14      1.36 o 
   1   6   3      223.55      256.32      4.26 o 
   2   6   3      612.51      550.26      8.78 o 
   3   6   3      972.70      909.27     13.92 o 
   4   6   3       16.92       17.72      1.25 o 
   5   6   3       21.95       26.80      1.35 o 
   6   6   3      456.17      434.42     11.22 o 
   7   6   3      490.50      462.19      7.80 o 
   8   6   3        0.16        0.00      1.34 o 
   9   6   3      122.64      126.28      3.59 o 
  10   6   3      177.38      163.04      5.03 o 
  11   6   3       52.54       56.38      5.25 o 
  12   6   3      282.69      269.59      7.41 o 
  13   6   3       50.59       55.66      3.34 o 
  14   6   3       32.83       34.70      2.88 o 
  15   6   3       18.27       23.06      2.56 o 
  16   6   3       17.00       18.12      2.61 o 
 -17   7   3       24.10       23.53      4.18 o 
 -16   7   3       25.97       26.06      2.90 o 
 -15   7   3       31.07       36.46      2.89 o 
 -14   7   3      160.48      148.34      4.65 o 
 -13   7   3      182.34      183.57      5.10 o 
 -12   7   3        0.45        0.00      1.31 o 
 -11   7   3       17.55       20.67      2.35 o 
 -10   7   3       18.31       22.72      1.85 o 
  -9   7   3      551.67      547.06     10.11 o 
  -8   7   3       49.95       43.95      2.07 o 
  -7   7   3      254.82      266.19      4.64 o 
  -6   7   3      177.06      187.03      3.56 o 
  -5   7   3       10.63       10.53      0.99 o 
  -4   7   3      348.75      328.89      5.37 o 
  -3   7   3      245.66      234.91      4.09 o 
  -2   7   3      165.38      181.96      3.83 o 
  -1   7   3        4.07        4.09      1.11 o 
   0   7   3      791.15      812.27     13.58 o 
   1   7   3     1064.58     1029.92     14.43 o 
   2   7   3      185.42      194.28      6.95 o 
   3   7   3       11.01       14.77      1.22 o 
   4   7   3      130.87      143.81      3.21 o 
   5   7   3      107.56       92.93      2.67 o 
   6   7   3      346.60      323.96      6.69 o 
   7   7   3       58.52       53.62      2.47 o 
   8   7   3      297.81      274.75      6.01 o 
   9   7   3      238.12      227.12      6.38 o 
  10   7   3       40.63       37.20      2.72 o 
  11   7   3        0.65        0.00      1.81 o 
  12   7   3       57.23       55.20      3.22 o 
  13   7   3       86.00       84.58      4.07 o 
  14   7   3       54.50       62.15      3.75 o 
  15   7   3        3.97        3.20      2.07 o 
 -17   8   3        0.12        0.66      1.93 o 
 -16   8   3        3.25        1.85      2.05 o 
 -15   8   3        0.00        1.94      1.93 o 
 -14   8   3        2.24        0.08      1.60 o 
 -13   8   3       42.96       34.50      2.43 o 
 -12   8   3       79.20       75.26      3.52 o 
 -11   8   3        6.80        5.91      1.56 o 
 -10   8   3       37.61       34.35      1.92 o 
  -9   8   3      114.86      105.86      3.19 o 
  -8   8   3      309.74      292.26      5.87 o 
  -7   8   3        4.42        5.47      1.86 o 
  -6   8   3       69.20       73.48      2.50 o 
  -5   8   3       87.02      115.44      4.79 o 
  -4   8   3      139.03      124.13      3.70 o 
  -3   8   3        1.07        0.00      0.81 o 
  -2   8   3        9.19        9.82      1.04 o 
  -1   8   3       37.74       41.80      2.25 o 
   0   8   3       60.40       70.25      2.25 o 
   1   8   3       25.35       25.85      1.39 o 
   2   8   3        6.91       12.31      1.15 o 
   3   8   3       40.42       42.70      1.80 o 
   4   8   3       19.44       14.26      1.30 o 
   5   8   3        4.52        5.01      1.55 o 
   6   8   3       16.35       12.51      1.47 o 
   7   8   3        4.54        4.54      1.32 o 
   8   8   3        1.07        0.00      1.72 o 
   9   8   3       32.79       32.16      2.72 o 
  10   8   3        3.47        3.04      1.84 o 
  11   8   3        3.70        4.67      2.00 o 
  12   8   3        6.88        9.57      2.33 o 
  13   8   3        2.89        1.45      1.94 o 
  14   8   3        1.45        0.00      2.10 o 
  15   8   3        5.86        3.11      2.18 o 
 -16   9   3       14.77       13.30      2.56 o 
 -15   9   3       21.20       18.35      3.78 o 
 -14   9   3       16.18       17.11      2.40 o 
 -13   9   3        1.71        1.14      1.65 o 
 -12   9   3       39.37       39.93      2.63 o 
 -11   9   3      138.35      140.00      5.93 o 
 -10   9   3       39.32       35.22      2.10 o 
  -9   9   3        0.90        1.14      1.23 o 
  -8   9   3        0.20        0.00      1.49 o 
  -7   9   3        0.37        0.00      2.24 o 
  -6   9   3       24.06       23.83      1.85 o 
  -5   9   3        9.86        3.88      1.21 o 
  -4   9   3       57.99       57.67      2.21 o 
  -3   9   3      392.23      382.23      6.40 o 
  -2   9   3      348.72      326.03      5.61 o 
  -1   9   3        0.46        1.18      1.27 o 
   0   9   3       25.71       31.46      1.85 o 
   1   9   3       43.14       51.30      2.00 o 
   2   9   3      129.43      122.78      2.97 o 
   3   9   3       10.84       11.76      1.31 o 
   4   9   3       14.01       15.96      1.41 o 
   5   9   3       38.42       30.87      2.03 o 
   6   9   3        9.62        7.10      1.52 o 
   7   9   3       68.29       69.46      3.54 o 
   8   9   3       71.15       67.27      3.63 o 
   9   9   3        0.06        0.64      2.13 o 
  10   9   3        0.44        0.00      2.90 o 
  11   9   3        1.38        0.83      1.95 o 
  12   9   3       10.91        9.53      2.68 o 
  13   9   3       30.85       28.41      3.59 o 
  14   9   3       16.32       16.66      2.67 o 
 -14  10   3        1.88        5.32      1.89 o 
 -13  10   3       43.10       62.05      3.31 o 
 -12  10   3      105.04      113.71      5.76 o 
 -11  10   3        0.86        2.92      1.69 o 
 -10  10   3       56.83       60.52      3.11 o 
  -9  10   3       97.22      101.73      3.43 o 
  -8  10   3      109.76      100.90      3.40 o 
  -7  10   3        6.23       12.59      1.69 o 
  -6  10   3       18.99       22.63      2.23 o 
  -5  10   3      256.00      267.70      8.14 o 
  -4  10   3      576.93      582.81     11.03 o 
  -3  10   3      111.76      100.28      3.12 o 
  -2  10   3       42.63       41.01      3.17 o 
  -1  10   3      224.79      228.48      4.52 o 
   0  10   3      233.88      243.92      5.30 o 
   1  10   3       92.64       87.53      2.63 o 
   2  10   3       39.05       41.97      1.94 o 
   3  10   3      327.68      344.61      6.08 o 
   4  10   3       65.53       59.38      2.82 o 
   5  10   3        0.63        0.00      1.29 o 
   6  10   3        1.64        0.00      1.72 o 
   7  10   3       29.51       25.98      2.75 o 
   8  10   3       10.77        9.38      2.81 o 
   9  10   3       12.81       13.05      2.49 o 
  10  10   3       47.00       49.11      3.45 o 
  11  10   3       95.89      110.45      5.01 o 
  12  10   3       44.86       42.88      3.57 o 
 -13  11   3        0.69        0.07      1.59 o 
 -12  11   3       26.95       31.39      2.66 o 
 -11  11   3       64.71       80.24      3.67 o 
 -10  11   3       33.73       39.70      2.76 o 
  -9  11   3        0.32        0.00      1.48 o 
  -8  11   3       25.66       25.95      2.07 o 
  -7  11   3      120.09      134.34      4.35 o 
  -6  11   3      181.53      187.86      5.78 o 
  -5  11   3       15.67       17.15      2.61 o 
  -4  11   3       10.77       12.80      1.65 o 
  -3  11   3        8.14        8.77      1.30 o 
  -2  11   3       42.04       38.21      1.77 o 
  -1  11   3      104.23      100.52      2.96 o 
   0  11   3        9.23        5.73      1.35 o 
   1  11   3       95.65       91.39      3.22 o 
   2  11   3      124.37      121.04      3.25 o 
   3  11   3        0.08        0.00      1.42 o 
   4  11   3       50.37       42.97      2.62 o 
   5  11   3       50.86       49.15      4.28 o 
   6  11   3       32.59       28.67      2.86 o 
   7  11   3        2.55        3.49      2.15 o 
   8  11   3       91.16       94.49      4.55 o 
   9  11   3       81.27       80.58      4.43 o 
  10  11   3        2.68        4.16      2.49 o 
  11  11   3        1.79        4.14      2.53 o 
 -11  12   3        3.70        3.91      2.00 o 
 -10  12   3        0.02        0.00      2.07 o 
  -9  12   3        2.38        1.94      1.61 o 
  -8  12   3       12.47       10.58      1.90 o 
  -7  12   3        0.29        0.00      1.57 o 
  -6  12   3       38.11       34.07      2.40 o 
  -5  12   3       15.89        6.98      1.75 o 
  -4  12   3        0.73        0.53      1.50 o 
  -3  12   3        0.08        1.47      1.27 o 
  -2  12   3        3.23        3.62      1.29 o 
  -1  12   3       26.47       23.84      1.64 o 
   0  12   3        0.76        0.57      1.15 o 
   1  12   3       11.23       11.91      1.58 o 
   2  12   3       15.85       13.91      1.72 o 
   3  12   3        5.83        7.88      1.60 o 
   4  12   3        0.14        2.86      1.53 o 
   5  12   3        7.50        8.07      1.98 o 
   6  12   3        9.38       12.08      2.24 o 
   7  12   3        0.28        0.00      1.76 o 
   8  12   3       11.34        8.06      2.18 o 
   9  12   3       22.83       26.97      4.25 o 
  -8  13   3        7.46        4.60      1.83 o 
  -7  13   3       10.57       11.70      1.99 o 
  -6  13   3        3.69        2.55      1.68 o 
  -5  13   3        2.41        3.53      1.64 o 
  -4  13   3        0.16        0.00      1.50 o 
  -3  13   3       10.14       17.03      2.71 o 
  -2  13   3       23.90       26.04      2.23 o 
  -1  13   3        0.44        0.21      1.26 o 
   0  13   3        2.03        1.91      1.42 o 
   1  13   3        0.01        0.93      1.43 o 
   2  13   3        0.78        0.54      1.41 o 
   3  13   3        0.03        0.00      1.38 o 
   4  13   3       17.04       20.08      2.49 o 
   5  13   3       40.47       54.21      3.19 o 
   6  13   3       14.85       22.40      2.49 o 
  -4  14   3       35.55       33.86      2.48 o 
  -3  14   3       21.88       19.54      2.18 o 
  -2  14   3        1.04        1.81      2.00 o 
  -1  14   3       39.63       41.82      3.12 o 
   0  14   3       23.02       25.89      2.08 o 
   1  14   3        0.28        0.35      1.54 o 
   2  14   3       29.93       33.86      2.68 o 
 -20   0   4       56.00       56.25      4.93 o 
 -19   0   4       56.68       58.89      6.59 o 
 -18   0   4       88.69       95.76      5.73 o 
 -17   0   4        0.19        1.32      2.71 o 
 -16   0   4        0.98        0.00      1.76 o 
 -15   0   4       22.60       36.70      3.63 o 
 -14   0   4       58.87       60.99      3.51 o 
 -13   0   4     1355.43     1281.53     31.14 o 
 -12   0   4     4139.56     4197.03     95.57 o 
 -11   0   4     1069.40     1080.34     41.65 o 
 -10   0   4      583.80      601.18     15.55 o 
  -9   0   4       35.91       41.86      2.79 o 
  -8   0   4     3700.85     3720.85     84.36 o 
  -7   0   4     1466.64     1673.58     39.02 o 
  -6   0   4      183.48      168.09      5.34 o 
  -5   0   4      167.84      172.20      3.45 o 
  -4   0   4       64.17       67.13      2.10 o 
  -3   0   4     1045.74      946.98     18.27 o 
  -2   0   4     2640.07     2730.66     50.84 o 
  -1   0   4        5.01        5.81      1.55 o 
   0   0   4     1991.53     2274.20     55.79 o 
   1   0   4      916.80      907.29     19.44 o 
   2   0   4       16.28       14.01      1.16 o 
   3   0   4     4680.32     5037.22     93.09 o 
   4   0   4     2236.69     2253.40     42.32 o 
   5   0   4     4385.50     4353.75     80.86 o 
   6   0   4     1543.26     1594.28     30.39 o 
   7   0   4      786.52      745.54     15.02 o 
   8   0   4      903.35      866.93     17.33 o 
   9   0   4       51.84       56.94      3.47 o 
  10   0   4        2.40        3.40      1.19 o 
  11   0   4      145.54      139.81      4.25 o 
  12   0   4       99.33      105.49      5.02 o 
  13   0   4        0.34        1.89      1.99 o 
  14   0   4      187.94      185.37      7.16 o 
  15   0   4       77.31       77.15      4.84 o 
  16   0   4       78.76       80.20      8.14 o 
  17   0   4       78.49       80.20      8.52 o 
 -19   1   4       16.28       11.84      2.20 o 
 -18   1   4       65.08       58.19      3.25 o 
 -17   1   4       31.39       33.26      2.59 o 
 -16   1   4        1.05        4.31      1.82 o 
 -15   1   4       64.27       56.48      3.69 o 
 -14   1   4      262.91      257.23      6.11 o 
 -13   1   4       12.98       12.56      2.07 o 
 -12   1   4       10.64       15.59      2.45 o 
 -11   1   4       43.01       43.71      1.90 o 
 -10   1   4      407.57      375.40      7.35 o 
  -9   1   4      584.71      574.57     10.43 o 
  -8   1   4       54.53       49.06      2.06 o 
  -7   1   4      827.32      831.17     14.27 o 
  -6   1   4        1.13        0.77      0.77 o 
  -5   1   4      126.55      112.06      2.34 o 
  -4   1   4      977.10      984.37     14.72 o 
  -3   1   4      284.90      297.44      4.95 o 
  -2   1   4      216.48      188.48      3.39 o 
  -1   1   4       27.62       21.55      1.02 o 
   0   1   4       73.73       87.67      1.99 o 
   1   1   4        1.09        0.00      1.12 o 
   2   1   4       31.45       23.62      1.24 o 
   3   1   4      245.15      232.02      7.29 o 
   4   1   4     1204.24     1247.13     22.39 o 
   5   1   4        0.35        1.20      0.57 o 
   6   1   4       33.96       32.08      1.34 o 
   7   1   4      201.69      200.65      3.84 o 
   8   1   4      189.19      183.23      3.33 o 
   9   1   4        8.73        5.44      0.84 o 
  10   1   4       33.22       31.35      1.41 o 
  11   1   4      108.11      114.46      3.05 o 
  12   1   4        0.00        0.00      1.01 o 
  13   1   4       97.31       96.53      2.96 o 
  14   1   4       16.62       25.76      3.13 o 
  15   1   4        9.03        9.35      2.30 o 
  16   1   4        0.11        0.52      2.21 o 
  17   1   4       36.85       40.16      5.06 o 
 -19   2   4       32.34       36.30      2.89 o 
 -18   2   4        1.02        0.00      1.82 o 
 -17   2   4       19.72       16.24      2.51 o 
 -16   2   4        2.76        2.69      1.56 o 
 -15   2   4        8.61       13.90      2.36 o 
 -14   2   4      554.52      548.13     10.89 o 
 -13   2   4      291.10      252.09      5.91 o 
 -12   2   4       17.38       21.58      1.80 o 
 -11   2   4       58.29       60.19      2.12 o 
 -10   2   4      147.52      153.19      2.97 o 
  -9   2   4       48.19       45.06      1.79 o 
  -8   2   4      385.88      380.45      5.88 o 
  -7   2   4      188.13      179.83      3.58 o 
  -6   2   4      195.99      224.99      4.14 o 
  -5   2   4      449.19      529.19      7.58 o 
  -4   2   4      510.74      586.84      9.11 o 
  -3   2   4      166.07      192.66      3.53 o 
  -2   2   4     1522.02     1519.24     20.29 o 
  -1   2   4      268.33      292.92      4.42 o 
   0   2   4        2.35        2.79      0.60 o 
   1   2   4      673.69      648.62     11.23 o 
   2   2   4     3368.33     3572.61     57.37 o 
   3   2   4      481.82      526.87      9.38 o 
   4   2   4      245.07      250.56      8.16 o 
   5   2   4      186.79      194.54      4.24 o 
   6   2   4      338.29      339.78      5.66 o 
   7   2   4      167.88      168.54      5.39 o 
   8   2   4      122.65      112.24      2.55 o 
   9   2   4      407.53      399.78      7.04 o 
  10   2   4       74.18       75.60      2.88 o 
  11   2   4       22.90       22.87      1.52 o 
  12   2   4       19.78       18.02      1.50 o 
  13   2   4        2.12        0.79      1.20 o 
  14   2   4       50.48       49.52      2.69 o 
  15   2   4       33.59       32.62      3.02 o 
  16   2   4       16.60       21.96      3.17 o 
  17   2   4       66.89       82.54      4.95 o 
 -19   3   4        4.51        6.09      2.98 o 
 -18   3   4       47.44       44.43      3.53 o 
 -17   3   4       68.40       76.26      3.35 o 
 -16   3   4        2.61        5.92      1.63 o 
 -15   3   4       52.71       57.11      3.52 o 
 -14   3   4       78.33       82.36      3.31 o 
 -13   3   4      279.72      286.49      6.53 o 
 -12   3   4       45.46       47.16      2.54 o 
 -11   3   4       55.31       47.54      2.33 o 
 -10   3   4       98.33       93.54      2.39 o 
  -9   3   4      270.82      258.38      4.62 o 
  -8   3   4      221.16      222.07      3.85 o 
  -7   3   4      196.04      188.85      3.02 o 
  -6   3   4        1.22        0.14      0.49 o 
  -5   3   4        3.13        3.60      0.61 o 
  -4   3   4        3.97        3.24      0.71 o 
  -3   3   4       51.22       37.42      1.30 o 
  -2   3   4       95.49       88.15      2.47 o 
  -1   3   4     1010.03     1047.37     15.58 o 
   0   3   4      212.52      208.61      3.72 o 
   1   3   4      668.90      738.29     12.73 o 
   2   3   4     5237.01     5237.47     83.61 o 
   3   3   4     4526.26     4463.62     71.50 o 
   4   3   4      107.39       99.56      5.37 o 
   5   3   4      304.86      299.36      6.60 o 
   6   3   4      223.10      208.03      4.53 o 
   7   3   4      422.79      374.31      7.24 o 
   8   3   4        0.30        0.00      0.90 o 
   9   3   4       67.22       58.14      2.32 o 
  10   3   4      315.87      311.80      6.60 o 
  11   3   4       64.07       69.15      4.08 o 
  12   3   4       39.45       33.43      3.23 o 
  13   3   4        8.13        3.58      1.56 o 
  14   3   4       35.42       33.61      2.38 o 
  15   3   4       36.16       38.42      3.08 o 
  16   3   4       23.22       22.91      3.13 o 
 -19   4   4      174.25      200.37     11.24 o 
 -18   4   4       28.63       36.03      2.99 o 
 -17   4   4        3.09        4.66      1.91 o 
 -16   4   4       25.27       26.14      2.69 o 
 -15   4   4      127.37      138.84      4.95 o 
 -14   4   4       21.21       29.71      2.45 o 
 -13   4   4       48.58       34.43      2.59 o 
 -12   4   4      193.35      184.15      4.85 o 
 -11   4   4      441.79      456.10      8.05 o 
 -10   4   4      366.74      337.21      6.25 o 
  -9   4   4        1.58        0.00      0.74 o 
  -8   4   4      184.91      168.50      3.07 o 
  -7   4   4        6.50        8.64      1.43 o 
  -6   4   4      337.88      367.05      5.66 o 
  -5   4   4      992.83     1062.34     22.44 o 
  -4   4   4     3125.17     3249.12     42.88 o 
  -3   4   4     1683.71     1633.99     23.94 o 
  -2   4   4       47.44       55.33      2.15 o 
  -1   4   4      380.81      401.53      6.50 o 
   0   4   4      503.43      456.07      7.29 o 
   1   4   4      286.46      237.86      4.98 o 
   2   4   4      153.02      149.34      3.71 o 
   3   4   4     2087.96     2055.70     33.64 o 
   4   4   4      813.99      812.46     14.13 o 
   5   4   4      263.27      261.69      5.45 o 
   6   4   4       27.06       29.05      2.07 o 
   7   4   4      218.43      184.07      4.38 o 
   8   4   4      196.41      178.17      4.32 o 
   9   4   4       87.13       82.87      2.94 o 
  10   4   4       69.84       57.47      2.45 o 
  11   4   4      107.70      103.49      3.98 o 
  12   4   4      186.20      179.87      5.53 o 
  13   4   4      147.07      145.92      5.06 o 
  14   4   4        1.44        1.42      1.69 o 
  15   4   4       19.57       19.25      2.46 o 
  16   4   4       51.22       56.85      3.18 o 
 -18   5   4        0.01        0.00      1.76 o 
 -17   5   4       43.98       48.14      3.22 o 
 -16   5   4       13.92       17.61      2.21 o 
 -15   5   4        3.65        2.51      1.69 o 
 -14   5   4        5.83        4.88      1.76 o 
 -13   5   4      218.50      215.60      6.30 o 
 -12   5   4      142.87      140.58      4.75 o 
 -11   5   4       18.56       24.03      1.80 o 
 -10   5   4       43.57       47.14      2.26 o 
  -9   5   4      503.40      486.54     10.46 o 
  -8   5   4        4.82        4.13      0.82 o 
  -7   5   4      163.86      151.34      2.94 o 
  -6   5   4      133.15      140.53      2.77 o 
  -5   5   4      418.57      418.43      8.32 o 
  -4   5   4      181.76      171.15      3.17 o 
  -3   5   4      201.81      210.41      5.26 o 
  -2   5   4      624.84      622.86      9.76 o 
  -1   5   4       21.34       18.71      1.01 o 
   0   5   4        4.79        6.05      0.77 o 
   1   5   4        2.52        3.18      0.67 o 
   2   5   4      778.97      751.22     13.21 o 
   3   5   4      234.23      212.48      4.78 o 
   4   5   4      276.08      289.80      5.99 o 
   5   5   4      245.40      247.27      5.36 o 
   6   5   4      278.84      259.38      5.55 o 
   7   5   4      126.30      125.21      3.54 o 
   8   5   4       41.63       46.82      2.29 o 
   9   5   4      183.12      169.67      5.16 o 
  10   5   4      175.37      166.37      5.97 o 
  11   5   4      164.03      166.48      9.10 o 
  12   5   4       62.44       64.69      3.52 o 
  13   5   4       19.74       19.68      2.38 o 
  14   5   4        8.86        7.98      2.07 o 
  15   5   4        9.01        9.02      2.38 o 
  16   5   4        8.12        8.53      2.23 o 
 -18   6   4        0.38        0.00      1.91 o 
 -17   6   4        2.51        0.00      1.81 o 
 -16   6   4        4.78        2.22      1.89 o 
 -15   6   4        4.66        5.34      1.91 o 
 -14   6   4        1.40        0.00      1.70 o 
 -13   6   4      265.78      223.89      7.93 o 
 -12   6   4      304.34      264.29      7.44 o 
 -11   6   4        0.78        0.00      1.25 o 
 -10   6   4        0.01        0.16      1.73 o 
  -9   6   4       18.18       14.37      1.57 o 
  -8   6   4      102.14      110.83      3.41 o 
  -7   6   4      101.04       93.08      2.33 o 
  -6   6   4      137.39      157.47      3.12 o 
  -5   6   4       30.17       30.11      1.79 o 
  -4   6   4      118.35      130.14      3.38 o 
  -3   6   4        2.09        5.98      1.24 o 
  -2   6   4       84.91       94.66      2.21 o 
  -1   6   4        2.24        4.78      0.89 o 
   0   6   4        0.87        2.60      0.80 o 
   1   6   4       99.23      105.32      3.84 o 
   2   6   4      316.64      329.72      5.79 o 
   3   6   4      358.76      392.86      7.69 o 
   4   6   4       17.29       13.69      1.72 o 
   5   6   4      146.01      172.26      4.81 o 
   6   6   4      204.71      211.53      4.94 o 
   7   6   4       34.71       34.76      2.00 o 
   8   6   4        0.71        2.40      1.57 o 
   9   6   4       31.06       17.12      2.52 o 
  10   6   4        6.90        5.48      1.48 o 
  11   6   4       36.53       31.71      2.61 o 
  12   6   4        1.34        2.12      1.91 o 
  13   6   4        1.84        3.62      1.94 o 
  14   6   4       48.83       47.85      3.34 o 
  15   6   4       13.47       12.36      2.53 o 
 -17   7   4        8.05        8.24      2.26 o 
 -16   7   4        6.43        5.46      2.46 o 
 -15   7   4        0.01        0.00      1.64 o 
 -14   7   4       59.83       72.25      4.15 o 
 -13   7   4       81.01       85.04      3.95 o 
 -12   7   4       17.40       17.56      1.99 o 
 -11   7   4       20.07       15.34      1.73 o 
 -10   7   4        0.12        0.00      1.04 o 
  -9   7   4       18.53       20.00      2.24 o 
  -8   7   4      171.61      174.44      7.31 o 
  -7   7   4       85.80       78.14      2.34 o 
  -6   7   4      256.38      259.12      5.68 o 
  -5   7   4      865.15      807.52     11.68 o 
  -4   7   4      298.21      264.77      5.17 o 
  -3   7   4       10.97       14.91      1.35 o 
  -2   7   4      256.90      270.17      4.68 o 
  -1   7   4      147.66      146.97      3.06 o 
   0   7   4       51.49       61.28      2.10 o 
   1   7   4      452.26      450.79      7.66 o 
   2   7   4      442.93      438.27     10.29 o 
   3   7   4       10.62       11.02      1.45 o 
   4   7   4        6.85        3.62      1.30 o 
   5   7   4      111.38       97.39      3.16 o 
   6   7   4        2.34        3.87      1.43 o 
   7   7   4       22.43       29.85      2.12 o 
   8   7   4       45.10       39.67      2.84 o 
   9   7   4       47.03       57.96      2.71 o 
  10   7   4      234.61      235.79      6.91 o 
  11   7   4      289.09      299.72      9.01 o 
  12   7   4      117.36      122.47      4.88 o 
  13   7   4        0.91        0.85      2.30 o 
  14   7   4        0.39        0.00      2.15 o 
 -16   8   4       23.97       23.60      2.72 o 
 -15   8   4       44.91       49.12      3.41 o 
 -14   8   4      108.52      104.35      6.15 o 
 -13   8   4       10.86        6.56      1.93 o 
 -12   8   4      114.72      129.31      5.48 o 
 -11   8   4       33.79       39.59      2.48 o 
 -10   8   4       84.81       99.04      5.42 o 
  -9   8   4       32.06       28.30      2.12 o 
  -8   8   4      168.61      180.22      5.70 o 
  -7   8   4        6.18        9.25      1.46 o 
  -6   8   4      452.77      476.43      7.59 o 
  -5   8   4      844.11      824.55     12.04 o 
  -4   8   4      964.37      955.70     15.15 o 
  -3   8   4      918.81      890.00     14.15 o 
  -2   8   4      280.47      266.22      4.77 o 
  -1   8   4       35.10       38.02      2.15 o 
   0   8   4      394.85      372.93      6.63 o 
   1   8   4      448.50      429.76     11.05 o 
   2   8   4       50.68       57.78      2.64 o 
   3   8   4       64.51       60.25      2.68 o 
   4   8   4       27.81       26.13      1.90 o 
   5   8   4       23.41       23.97      1.90 o 
   6   8   4        6.70        6.68      2.07 o 
   7   8   4      277.30      243.57     10.94 o 
   8   8   4       54.23       58.37      2.74 o 
   9   8   4      100.50       94.39      4.30 o 
  10   8   4       58.55       60.74      5.00 o 
  11   8   4       48.27       55.83      3.92 o 
  12   8   4      188.28      209.20      6.74 o 
  13   8   4      101.70      107.68      4.88 o 
 -15   9   4        8.63        8.27      2.28 o 
 -14   9   4       51.00       60.09      3.76 o 
 -13   9   4       85.95       98.47      4.44 o 
 -12   9   4        2.93        4.83      1.80 o 
 -11   9   4        4.95        4.90      1.72 o 
 -10   9   4        0.21        0.09      1.47 o 
  -9   9   4        7.99        9.88      2.63 o 
  -8   9   4       69.88       79.39      2.92 o 
  -7   9   4        0.16        0.00      1.31 o 
  -6   9   4      245.44      257.75      5.50 o 
  -5   9   4      165.42      153.15      3.48 o 
  -4   9   4        5.51        5.60      1.23 o 
  -3   9   4       21.09       19.63      1.50 o 
  -2   9   4       63.02       56.81      2.75 o 
  -1   9   4      448.87      461.61      7.48 o 
   0   9   4      147.20      118.13      3.51 o 
   1   9   4      114.62       92.71      3.41 o 
   2   9   4      180.90      164.67      4.57 o 
   3   9   4       41.04       37.56      2.62 o 
   4   9   4        5.23        0.00      1.38 o 
   5   9   4        2.49        1.47      1.62 o 
   6   9   4      107.69      102.79      3.68 o 
   7   9   4      140.95      139.20      5.17 o 
   8   9   4        1.05        0.80      1.81 o 
   9   9   4       62.88       63.39      3.62 o 
  10   9   4       65.51       55.85      4.19 o 
  11   9   4       10.95       12.62      2.49 o 
  12   9   4        0.25        2.35      2.21 o 
 -14  10   4        7.74       11.55      2.39 o 
 -13  10   4        0.34        0.00      1.79 o 
 -12  10   4        1.28        3.18      1.76 o 
 -11  10   4        1.71        0.00      1.57 o 
 -10  10   4       41.43       36.12      2.83 o 
  -9  10   4       23.89       22.17      2.16 o 
  -8  10   4       20.07       24.46      2.23 o 
  -7  10   4       28.52       34.68      3.00 o 
  -6  10   4       51.09       55.42      2.58 o 
  -5  10   4      309.78      329.74      7.44 o 
  -4  10   4      537.22      551.04      9.30 o 
  -3  10   4      360.20      366.81      7.24 o 
  -2  10   4       63.55       57.33      2.29 o 
  -1  10   4        4.11        2.36      1.45 o 
   0  10   4       10.96        9.54      1.58 o 
   1  10   4       28.27       27.07      2.35 o 
   2  10   4        2.95        0.00      1.79 o 
   3  10   4        1.07        0.00      1.30 o 
   4  10   4       19.37       13.97      1.87 o 
   5  10   4       64.50       58.18      2.86 o 
   6  10   4       30.87       29.57      2.23 o 
   7  10   4        0.00        0.00      2.59 o 
   8  10   4        5.53        2.12      2.07 o 
   9  10   4       16.59       17.05      3.38 o 
  10  10   4       41.87       42.93      3.36 o 
  11  10   4       61.10       57.35      3.90 o 
 -12  11   4        0.10        1.65      1.77 o 
 -11  11   4        3.47        3.72      1.96 o 
 -10  11   4        5.77        5.49      1.90 o 
  -9  11   4       13.57        9.99      2.24 o 
  -8  11   4       10.54       10.22      2.50 o 
  -7  11   4       67.77       77.53      3.14 o 
  -6  11   4        6.54       11.17      2.47 o 
  -5  11   4       21.14       20.17      2.01 o 
  -4  11   4       58.64       55.67      2.71 o 
  -3  11   4        0.79        2.34      1.26 o 
  -2  11   4       34.15       33.89      2.18 o 
  -1  11   4        0.05        0.41      1.50 o 
   0  11   4        1.02        0.00      1.38 o 
   1  11   4        0.33        0.00      1.38 o 
   2  11   4       15.56       18.44      2.10 o 
   3  11   4       22.51       26.66      2.21 o 
   4  11   4        1.45        0.00      1.52 o 
   5  11   4        0.22        0.00      1.73 o 
   6  11   4        0.02        0.00      1.91 o 
   7  11   4        3.33        0.19      2.24 o 
   8  11   4       44.06       49.22      4.65 o 
   9  11   4       49.18       52.95      3.79 o 
 -10  12   4       17.55       20.71      2.52 o 
  -9  12   4        0.01        0.00      1.58 o 
  -8  12   4       12.28       13.61      2.18 o 
  -7  12   4       67.15       70.28      3.18 o 
  -6  12   4      158.42      166.59      4.64 o 
  -5  12   4       27.40       23.20      2.18 o 
  -4  12   4       72.48       88.55      3.47 o 
  -3  12   4      162.95      165.13      5.70 o 
  -2  12   4       37.04       36.01      2.37 o 
  -1  12   4        7.84        8.20      1.72 o 
   0  12   4       24.94       27.09      2.19 o 
   1  12   4        3.11        0.00      1.53 o 
   2  12   4       12.59        9.58      1.92 o 
   3  12   4       76.82       82.67      3.67 o 
   4  12   4       96.43      106.84      4.14 o 
   5  12   4       70.17       67.60      4.98 o 
   6  12   4       34.96       33.17      3.51 o 
   7  12   4        0.59        0.00      1.98 o 
  -7  13   4       23.76       28.32      2.69 o 
  -6  13   4       19.54       24.78      2.48 o 
  -5  13   4        0.35        3.03      2.06 o 
  -4  13   4        0.91        2.35      2.03 o 
  -3  13   4        5.01        4.72      2.52 o 
  -2  13   4        8.04        8.29      2.15 o 
  -1  13   4       10.36       12.12      1.69 o 
   0  13   4        3.51        0.03      1.48 o 
   1  13   4        3.92        4.07      1.82 o 
   2  13   4       19.82       16.71      2.40 o 
   3  13   4       13.30       12.24      2.18 o 
   4  13   4        0.42        0.00      2.44 o 
 -19   1   5       16.52       20.14      2.50 o 
 -18   1   5        0.95        2.20      1.76 o 
 -17   1   5       43.85       41.04      3.36 o 
 -16   1   5       66.21       76.61      4.33 o 
 -15   1   5       55.64       68.72      3.24 o 
 -14   1   5       28.34       31.69      4.36 o 
 -13   1   5       32.72       30.89      2.23 o 
 -12   1   5       45.66       49.50      2.21 o 
 -11   1   5        4.71        7.60      1.85 o 
 -10   1   5       92.76       97.68      3.91 o 
  -9   1   5     1480.86     1411.02     23.75 o 
  -8   1   5        5.30        4.13      1.10 o 
  -7   1   5      225.94      252.57      5.36 o 
  -6   1   5        2.63        0.61      0.67 o 
  -5   1   5       98.97       99.68      2.40 o 
  -4   1   5       38.20       28.98      1.27 o 
  -3   1   5      196.34      198.82      3.81 o 
  -2   1   5        5.58        1.80      0.64 o 
  -1   1   5       89.42       74.39      1.90 o 
   0   1   5       51.77       38.68      2.55 o 
   1   1   5     1591.24     1663.86     24.35 o 
   2   1   5      126.98      124.17      3.35 o 
   3   1   5       16.45        9.44      1.07 o 
   4   1   5        2.91        1.55      1.74 o 
   5   1   5        0.00        0.00      1.10 o 
   6   1   5      255.59      233.20      4.56 o 
   7   1   5      313.28      288.02      5.46 o 
   8   1   5        5.70        6.38      1.04 o 
   9   1   5       56.69       56.32      2.63 o 
  10   1   5       22.56       19.77      1.91 o 
  11   1   5      213.29      216.99      5.52 o 
  12   1   5      140.38      140.11      4.34 o 
  13   1   5       26.71       31.48      2.43 o 
  14   1   5        2.44        3.12      1.71 o 
  15   1   5       15.94       26.52      2.52 o 
  16   1   5       47.01       56.87      4.10 o 
 -19   2   5       50.69       52.64      3.98 o 
 -18   2   5      103.75      112.58      5.19 o 
 -17   2   5       26.00       37.97      3.36 o 
 -16   2   5        0.87        3.35      1.67 o 
 -15   2   5      156.83      142.62      4.44 o 
 -14   2   5      614.19      606.26     11.97 o 
 -13   2   5       79.40       87.31      3.48 o 
 -12   2   5      244.99      235.04      5.75 o 
 -11   2   5      678.73      685.18     11.23 o 
 -10   2   5      852.46      843.38     13.35 o 
  -9   2   5      122.79      114.16      3.05 o 
  -8   2   5      307.39      281.46      5.28 o 
  -7   2   5      151.89      163.02      3.48 o 
  -6   2   5      687.00      662.87      9.50 o 
  -5   2   5      209.18      204.30      3.90 o 
  -4   2   5      202.38      233.79      3.87 o 
  -3   2   5      707.20      630.18      8.96 o 
  -2   2   5      519.63      521.17      7.53 o 
  -1   2   5       25.55       13.83      0.81 o 
   0   2   5      124.43      123.04      2.31 o 
   1   2   5      577.45      501.89      9.23 o 
   2   2   5      641.53      643.53     11.37 o 
   3   2   5      513.91      504.17      9.23 o 
   4   2   5      422.47      413.43      7.82 o 
   5   2   5      587.16      558.85     10.19 o 
   6   2   5      841.83      775.05     15.66 o 
   7   2   5        1.45        3.43      1.57 o 
   8   2   5       44.57       43.49      1.90 o 
   9   2   5      199.41      201.00      4.37 o 
  10   2   5      171.47      187.04      4.66 o 
  11   2   5       10.31        5.25      1.79 o 
  12   2   5      108.41      107.54      3.84 o 
  13   2   5      144.47      156.17      4.70 o 
  14   2   5       26.84       38.90      2.69 o 
  15   2   5        2.97        6.95      2.44 o 
 -18   3   5        0.09        0.00      2.10 o 
 -17   3   5       55.95       55.69      3.86 o 
 -16   3   5       46.78       49.37      2.89 o 
 -15   3   5        5.53        6.69      1.74 o 
 -14   3   5       13.58       14.25      2.33 o 
 -13   3   5       65.15       62.39      3.02 o 
 -12   3   5      126.07      122.82      3.84 o 
 -11   3   5      101.51      108.35      3.54 o 
 -10   3   5        2.41        0.00      1.05 o 
  -9   3   5      433.99      436.15      7.55 o 
  -8   3   5      281.49      274.42      5.13 o 
  -7   3   5        1.30        1.31      0.82 o 
  -6   3   5      509.24      463.39      6.94 o 
  -5   3   5       21.67       21.66      1.61 o 
  -4   3   5      359.34      350.99      5.42 o 
  -3   3   5        6.78        3.08      0.66 o 
  -2   3   5       96.67       89.38      2.19 o 
  -1   3   5      394.83      386.13      8.59 o 
   0   3   5       55.57       50.50      2.24 o 
   1   3   5       29.34       27.08      1.53 o 
   2   3   5      248.13      260.95      5.42 o 
   3   3   5      363.72      332.97      6.62 o 
   4   3   5       24.69       19.64      1.70 o 
   5   3   5        0.61        0.00      1.16 o 
   6   3   5      118.69      122.32      3.53 o 
   7   3   5       26.27       23.59      2.50 o 
   8   3   5        4.46        0.05      2.07 o 
   9   3   5        0.23        0.00      1.10 o 
  10   3   5        6.82        6.21      1.32 o 
  11   3   5       33.27       38.70      2.08 o 
  12   3   5        2.59        4.13      1.69 o 
  13   3   5        6.20        5.88      1.86 o 
  14   3   5        8.02        8.93      2.44 o 
  15   3   5       22.82       27.84      3.31 o 
 -18   4   5        3.20        3.44      2.42 o 
 -17   4   5        3.25        0.39      1.81 o 
 -16   4   5        2.37        1.38      1.72 o 
 -15   4   5       62.63       45.11      4.87 o 
 -14   4   5       18.05       11.79      1.86 o 
 -13   4   5      156.03      141.90      4.37 o 
 -12   4   5      298.73      258.59      6.12 o 
 -11   4   5       86.67       91.77      3.28 o 
 -10   4   5       29.59       35.08      2.12 o 
  -9   4   5        0.79        0.00      0.99 o 
  -8   4   5      136.90      130.52      3.09 o 
  -7   4   5       88.35       79.47      2.32 o 
  -6   4   5       14.34       18.05      1.37 o 
  -5   4   5      461.67      459.05      7.54 o 
  -4   4   5       87.42       71.83      2.06 o 
  -3   4   5       46.85       57.13      1.85 o 
  -2   4   5        7.17        8.45      0.85 o 
  -1   4   5      191.16      193.68      3.75 o 
   0   4   5      581.31      604.26     10.89 o 
   1   4   5       16.29        7.26      1.23 o 
   2   4   5      462.05      454.60      8.62 o 
   3   4   5      250.11      263.76      7.55 o 
   4   4   5      138.73      136.04      3.71 o 
   5   4   5        1.16        2.57      1.22 o 
   6   4   5      645.22      630.81     11.56 o 
   7   4   5       26.49       24.50      1.90 o 
   8   4   5        8.86       10.03      1.49 o 
   9   4   5        4.39        2.33      1.32 o 
  10   4   5        3.30        0.83      1.32 o 
  11   4   5       12.84        9.63      1.58 o 
  12   4   5        7.37        6.41      1.45 o 
  13   4   5        0.00        0.96      2.16 o 
  14   4   5       31.92       31.57      4.06 o 
  15   4   5       47.96       53.37      3.98 o 
 -17   5   5        2.97        0.19      1.91 o 
 -16   5   5        8.21       13.10      2.26 o 
 -15   5   5       75.70       78.10      3.90 o 
 -14   5   5       32.03       24.65      2.41 o 
 -13   5   5       16.68       17.04      4.66 o 
 -12   5   5        0.37        0.00      3.47 o 
 -11   5   5        5.60        3.28      1.48 o 
 -10   5   5        0.30        0.00      1.36 o 
  -9   5   5       68.20       63.54      2.63 o 
  -8   5   5      109.91      110.91      2.81 o 
  -7   5   5      157.66      154.87      3.47 o 
  -6   5   5        0.29        0.35      0.61 o 
  -5   5   5      158.95      138.50      3.47 o 
  -4   5   5      230.86      228.75      5.01 o 
  -3   5   5        0.85        1.86      0.78 o 
  -2   5   5      289.10      277.92      5.37 o 
  -1   5   5      391.58      393.25      6.65 o 
   0   5   5      325.16      318.29      6.58 o 
   1   5   5      404.39      402.43      7.84 o 
   2   5   5       54.75       47.79      3.40 o 
   3   5   5      128.35      139.38      3.91 o 
   4   5   5       24.04       23.78      1.78 o 
   5   5   5      303.42      306.16      6.79 o 
   6   5   5       39.03       36.71      2.12 o 
   7   5   5      187.50      183.90      4.67 o 
   8   5   5      229.50      241.21      5.67 o 
   9   5   5      160.51      170.71      4.60 o 
  10   5   5        0.28        0.03      1.36 o 
  11   5   5       70.23       70.96      2.98 o 
  12   5   5      111.00      117.33      4.71 o 
  13   5   5        2.77        3.07      2.02 o 
  14   5   5        0.99        0.00      2.41 o 
 -17   6   5       16.60       15.54      2.49 o 
 -16   6   5        1.73        0.00      1.86 o 
 -15   6   5       11.81       13.58      2.46 o 
 -14   6   5       75.36       76.07      3.72 o 
 -13   6   5        7.16        3.47      1.82 o 
 -12   6   5       70.45       63.93      3.47 o 
 -11   6   5        0.82        0.00      1.74 o 
 -10   6   5      163.32      176.65      5.39 o 
  -9   6   5      181.73      165.30      5.16 o 
  -8   6   5      344.68      338.53      7.09 o 
  -7   6   5      462.77      448.70      7.77 o 
  -6   6   5       45.76       43.03      2.33 o 
  -5   6   5       35.17       44.28      1.86 o 
  -4   6   5      474.29      457.34      7.74 o 
  -3   6   5      601.37      615.90      9.92 o 
  -2   6   5      705.40      646.69     10.37 o 
  -1   6   5       89.45       79.21      2.94 o 
   0   6   5      497.61      503.19      9.58 o 
   1   6   5      898.18      881.11     15.58 o 
   2   6   5      197.87      183.12      4.58 o 
   3   6   5       69.66       61.16      2.71 o 
   4   6   5       97.46       88.53      4.42 o 
   5   6   5      422.60      424.15      8.56 o 
   6   6   5      343.20      344.16      7.25 o 
   7   6   5       77.30       73.59      3.01 o 
   8   6   5      144.84      131.76      3.93 o 
   9   6   5        1.25        0.41      1.96 o 
  10   6   5       13.39       12.63      1.83 o 
  11   6   5        3.68        2.62      1.97 o 
  12   6   5       68.27       66.80      3.82 o 
  13   6   5      115.58      123.06      4.98 o 
  14   6   5       45.78       39.22      3.72 o 
 -16   7   5       22.98       30.96      2.95 o 
 -15   7   5       43.21       50.19      3.36 o 
 -14   7   5        0.00        2.54      1.82 o 
 -13   7   5       54.28       61.21      5.11 o 
 -12   7   5       43.49       44.08      2.99 o 
 -11   7   5        5.74        5.09      1.82 o 
 -10   7   5        9.43        4.38      1.42 o 
  -9   7   5        0.76        0.00      1.25 o 
  -8   7   5      129.36      135.74      4.02 o 
  -7   7   5      116.95      112.22      3.82 o 
  -6   7   5        6.65        6.48      1.18 o 
  -5   7   5       32.69       28.53      1.52 o 
  -4   7   5       75.44       72.79      3.14 o 
  -3   7   5       19.29       17.75      2.32 o 
  -2   7   5       63.02       54.05      2.59 o 
  -1   7   5      398.50      389.65      7.97 o 
   0   7   5      594.38      561.37     10.59 o 
   1   7   5        1.42        2.80      1.71 o 
   2   7   5      278.17      254.53      5.85 o 
   3   7   5      394.94      381.52      7.83 o 
   4   7   5      364.73      345.09      7.72 o 
   5   7   5      102.94      105.37      3.60 o 
   6   7   5        3.67        1.23      1.43 o 
   7   7   5      120.27      119.18      4.54 o 
   8   7   5       86.88       80.89      3.27 o 
   9   7   5        6.83        3.98      1.63 o 
  10   7   5        4.23        1.68      2.13 o 
  11   7   5       16.87       15.70      2.42 o 
  12   7   5       18.54       21.79      2.80 o 
  13   7   5        1.09        0.00      2.18 o 
 -15   8   5        0.19        0.00      1.69 o 
 -14   8   5        5.23        4.60      1.87 o 
 -13   8   5        0.11        0.34      1.84 o 
 -12   8   5        0.61        0.00      1.70 o 
 -11   8   5        6.61        3.15      1.82 o 
 -10   8   5       46.10       45.96      4.14 o 
  -9   8   5       23.60       23.92      2.05 o 
  -8   8   5        6.66        9.22      1.65 o 
  -7   8   5       32.41       33.34      2.16 o 
  -6   8   5      154.61      156.91      3.95 o 
  -5   8   5       17.24       13.12      1.40 o 
  -4   8   5       16.12       18.98      1.43 o 
  -3   8   5       38.61       45.68      2.51 o 
  -2   8   5        9.84       12.18      1.67 o 
  -1   8   5        3.48        5.38      1.50 o 
   0   8   5       23.00       23.66      1.98 o 
   1   8   5        0.03        2.04      1.50 o 
   2   8   5        0.69        0.00      1.38 o 
   3   8   5       93.91       89.58      3.27 o 
   4   8   5        4.23        3.59      1.48 o 
   5   8   5        0.20        0.00      1.45 o 
   6   8   5        0.57        0.00      1.96 o 
   7   8   5        4.88        6.82      1.70 o 
   8   8   5       12.46       14.17      2.08 o 
   9   8   5        0.14        1.18      2.84 o 
  10   8   5       19.77       17.16      2.48 o 
  11   8   5       27.76       30.11      3.81 o 
  12   8   5       17.25       18.42      2.73 o 
 -14   9   5       18.80       14.66      2.49 o 
 -13   9   5       36.89       40.01      3.24 o 
 -12   9   5       11.47       11.68      3.18 o 
 -11   9   5        1.90        1.03      1.82 o 
 -10   9   5        4.82        4.36      1.72 o 
  -9   9   5       45.46       52.48      2.86 o 
  -8   9   5       84.02       84.27      3.47 o 
  -7   9   5      135.03      132.54      4.21 o 
  -6   9   5      224.94      199.48      5.04 o 
  -5   9   5        4.69        6.44      1.67 o 
  -4   9   5       76.36       62.16      2.72 o 
  -3   9   5       12.61       18.37      3.62 o 
  -2   9   5      110.83      112.03      3.76 o 
  -1   9   5       76.44       82.41      4.78 o 
   0   9   5       21.81       25.71      2.12 o 
   1   9   5        0.46        0.00      1.40 o 
   2   9   5       48.12       52.64      2.65 o 
   3   9   5       28.03       34.00      2.35 o 
   4   9   5        4.26        3.26      1.50 o 
   5   9   5       19.70       15.62      1.90 o 
   6   9   5        0.91        0.00      1.54 o 
   7   9   5       20.62       26.19      2.19 o 
   8   9   5       13.41       13.80      2.44 o 
   9   9   5        2.26        3.82      2.45 o 
  10   9   5        6.31        4.29      3.46 o 
  11   9   5       16.44       15.89      2.92 o 
 -12  10   5        3.85        7.93      2.21 o 
 -11  10   5       39.89       56.79      3.53 o 
 -10  10   5       66.33       70.51      3.39 o 
  -9  10   5       42.14       38.70      2.59 o 
  -8  10   5        0.25        0.00      1.60 o 
  -7  10   5       32.46       39.82      2.58 o 
  -6  10   5       89.41       94.35      3.74 o 
  -5  10   5       47.13       56.70      3.86 o 
  -4  10   5       22.65       24.72      2.37 o 
  -3  10   5      214.60      208.09      4.99 o 
  -2  10   5      176.77      173.38      4.93 o 
  -1  10   5       38.47       35.09      2.45 o 
   0  10   5        2.02        0.09      1.50 o 
   1  10   5       64.89       57.78      2.88 o 
   2  10   5       46.47       52.69      2.82 o 
   3  10   5        1.59        0.00      1.44 o 
   4  10   5        5.54        7.79      1.80 o 
   5  10   5       46.46       43.55      2.68 o 
   6  10   5       63.28       59.03      3.75 o 
   7  10   5        6.11        2.08      2.26 o 
   8  10   5        9.52       10.64      2.49 o 
   9  10   5       22.41       20.41      2.84 o 
 -10  11   5       12.96       17.21      2.46 o 
  -9  11   5       40.89       52.44      3.14 o 
  -8  11   5       42.41       51.47      3.09 o 
  -7  11   5        0.17        0.00      2.26 o 
  -6  11   5       48.19       61.04      3.92 o 
  -5  11   5      113.58      121.47      4.51 o 
  -4  11   5       64.85       67.79      4.59 o 
  -3  11   5        9.45        7.90      1.68 o 
  -2  11   5       17.29       19.21      2.19 o 
  -1  11   5        0.08        0.00      1.79 o 
   0  11   5       47.60       42.92      2.63 o 
   1  11   5       20.82       13.61      2.06 o 
   2  11   5        0.17        0.00      1.60 o 
   3  11   5        4.34        1.72      1.72 o 
   4  11   5        1.02        0.79      1.60 o 
   5  11   5        1.06        0.00      1.90 o 
   6  11   5       16.05       12.17      2.67 o 
   7  11   5       27.45       29.43      3.22 o 
  -8  12   5       10.25       12.08      3.30 o 
  -7  12   5        0.15        4.12      2.49 o 
  -6  12   5        4.83        7.57      2.67 o 
  -5  12   5       16.09       22.69      2.96 o 
  -4  12   5       42.92       40.87      3.02 o 
  -3  12   5       27.11       27.75      2.70 o 
  -2  12   5        3.83        0.52      1.56 o 
  -1  12   5        0.10        1.42      1.72 o 
   0  12   5        1.71        2.91      1.72 o 
   1  12   5       12.72       10.74      2.06 o 
   2  12   5        7.20        4.00      1.85 o 
   3  12   5        2.02        0.00      1.78 o 
   4  12   5       11.63       10.37      2.12 o 
 -18   0   6       41.08       44.83      4.84 o 
 -17   0   6      165.57      181.35      8.05 o 
 -16   0   6      248.26      251.16      9.54 o 
 -15   0   6       19.66       15.50      5.04 o 
 -14   0   6       42.13       41.07      5.81 o 
 -13   0   6      188.00      186.14      6.98 o 
 -12   0   6        0.54        3.78      2.14 o 
 -11   0   6      402.08      390.77     11.42 o 
 -10   0   6     1107.87     1117.04     27.48 o 
  -9   0   6     1385.74     1335.77     32.30 o 
  -8   0   6      231.22      274.75      8.60 o 
  -7   0   6      139.31      133.39      5.18 o 
  -6   0   6      710.90      693.51     17.66 o 
  -5   0   6     1509.83     1559.78     29.97 o 
  -4   0   6       16.73       14.49      1.48 o 
  -3   0   6        0.53        0.03      0.95 o 
  -2   0   6       23.53       21.98      1.89 o 
  -1   0   6       48.53       50.06      2.28 o 
   1   0   6        6.35       12.06      1.92 o 
   2   0   6        0.54        0.00      1.74 o 
   3   0   6       72.36       87.30      4.51 o 
   4   0   6      185.15      186.88      6.83 o 
   5   0   6      305.30      297.30      9.42 o 
   6   0   6      844.73      792.79     36.22 o 
   7   0   6      405.71      397.51     12.40 o 
   8   0   6       89.10       86.92      7.75 o 
   9   0   6       29.59       35.86      3.53 o 
  10   0   6      521.57      522.31     15.00 o 
  11   0   6      189.15      199.54      7.99 o 
  12   0   6        2.90        1.80      2.70 o 
  13   0   6       16.49       16.56      6.39 o 
  14   0   6       18.34       31.87      7.36 o 
 -18   1   6       31.71       38.07      3.13 o 
 -17   1   6        5.60        4.76      2.22 o 
 -16   1   6       28.39       29.12      3.08 o 
 -15   1   6      204.79      220.82     13.69 o 
 -14   1   6       91.32      101.86      4.87 o 
 -13   1   6      124.77      124.47      6.57 o 
 -12   1   6      125.83      124.18      4.17 o 
 -11   1   6       59.31       68.86      2.95 o 
 -10   1   6      222.38      230.42      9.84 o 
  -9   1   6       99.70       98.74      6.42 o 
  -8   1   6       84.69       86.75      3.08 o 
  -7   1   6       31.24       36.69      1.96 o 
  -6   1   6      165.47      166.38      9.24 o 
  -5   1   6        3.88        1.78      0.83 o 
  -4   1   6        1.01        2.17      0.97 o 
  -3   1   6      153.58      145.29      3.58 o 
  -2   1   6      235.90      275.56      9.10 o 
  -1   1   6        0.02        0.00      0.65 o 
   0   1   6       34.12       37.09      1.38 o 
   1   1   6       74.11       85.96      2.43 o 
   2   1   6      341.12      374.67     11.01 o 
   3   1   6      408.07      446.24     21.15 o 
   4   1   6       45.66       42.22      2.30 o 
   5   1   6      167.09      166.45      7.77 o 
   6   1   6        0.92        0.00      1.51 o 
   7   1   6       27.73       22.63      2.04 o 
   8   1   6       44.28       33.13      3.41 o 
   9   1   6        8.55       11.43      1.80 o 
  10   1   6       13.64       17.62      2.20 o 
  11   1   6       44.71       48.46      3.58 o 
  12   1   6       87.30      100.46      4.59 o 
  13   1   6       54.24       78.71      5.76 o 
  14   1   6        4.39        9.27      2.10 o 
 -18   2   6        7.10        7.58      2.44 o 
 -17   2   6        5.14        2.69      3.11 o 
 -16   2   6        1.59        2.45      1.99 o 
 -15   2   6        1.26        0.00      1.50 o 
 -14   2   6       14.16       11.93      1.94 o 
 -13   2   6       37.54       48.04      6.76 o 
 -12   2   6      639.84      611.11     11.88 o 
 -11   2   6       42.71       40.85      2.63 o 
 -10   2   6      117.15      111.58      6.48 o 
  -9   2   6       10.34        8.99      1.99 o 
  -8   2   6      203.95      207.33      4.38 o 
  -7   2   6      116.26      120.61      4.23 o 
  -6   2   6      177.27      188.07      7.25 o 
  -5   2   6        3.40        3.66      0.97 o 
  -4   2   6        0.04        0.00      0.78 o 
  -3   2   6        7.14        2.95      0.87 o 
  -2   2   6        2.26        2.34      1.10 o 
  -1   2   6       71.84       80.91      2.70 o 
   0   2   6      105.34      103.01      3.05 o 
   1   2   6       66.45       67.27      3.52 o 
   2   2   6        7.97       11.03      1.28 o 
   3   2   6      303.67      271.19      5.82 o 
   4   2   6       68.91       69.03      3.05 o 
   5   2   6       10.46        9.73      1.68 o 
   6   2   6      138.63      111.95      8.33 o 
   7   2   6       58.56       58.76      4.26 o 
   8   2   6       12.11        9.44      2.10 o 
   9   2   6       12.20       12.78      1.84 o 
  10   2   6        0.21        0.66      1.97 o 
  11   2   6        2.90        3.29      2.29 o 
  12   2   6       18.33       12.22      2.06 o 
  13   2   6       12.59       10.77      2.10 o 
  14   2   6       10.37        9.35      2.18 o 
 -17   3   6       17.50       18.91      2.85 o 
 -16   3   6        7.79        5.20      1.80 o 
 -15   3   6        0.01        0.00      1.40 o 
 -14   3   6       16.05       18.43      2.14 o 
 -13   3   6       57.08       58.37      2.99 o 
 -12   3   6        7.62        6.19      2.07 o 
 -11   3   6      237.88      241.11      5.93 o 
 -10   3   6      139.25      138.98      3.54 o 
  -9   3   6      275.98      251.21      5.06 o 
  -8   3   6      134.03      118.42      3.09 o 
  -7   3   6       17.06       15.90      1.63 o 
  -6   3   6       68.29       69.11      2.28 o 
  -5   3   6      194.80      188.37      3.54 o 
  -4   3   6      504.06      478.25      7.21 o 
  -3   3   6       49.81       54.67      1.66 o 
  -2   3   6        0.74        0.00      1.12 o 
  -1   3   6        0.30        0.00      1.06 o 
   0   3   6        7.59        5.65      1.28 o 
   1   3   6       95.14       81.87      2.84 o 
   2   3   6      204.74      209.92      4.97 o 
   3   3   6      122.53       99.63      3.26 o 
   4   3   6      468.65      447.62      8.75 o 
   5   3   6      914.05      871.50     15.47 o 
   6   3   6      402.35      390.96      7.86 o 
   7   3   6       60.59       67.72      3.56 o 
   8   3   6        1.34        1.33      1.69 o 
   9   3   6      114.52      115.57      3.99 o 
  10   3   6       25.95       31.41      3.80 o 
  11   3   6        6.51        6.09      1.89 o 
  12   3   6       34.18       36.20      2.69 o 
  13   3   6       17.64       19.78      2.38 o 
 -17   4   6       94.19      105.28      4.76 o 
 -16   4   6       65.43       69.73      3.48 o 
 -15   4   6        5.11        6.50      1.74 o 
 -14   4   6      127.73      124.45      4.45 o 
 -13   4   6      116.35      124.18      4.17 o 
 -12   4   6       33.26       27.72      2.20 o 
 -11   4   6       23.46       20.19      1.95 o 
 -10   4   6      329.23      329.35      7.20 o 
  -9   4   6      451.08      422.13      7.53 o 
  -8   4   6       26.95       27.50      1.61 o 
  -7   4   6        1.43        0.00      0.88 o 
  -6   4   6       16.31       16.98      1.48 o 
  -5   4   6      333.52      313.00      5.65 o 
  -4   4   6       22.50       30.48      1.89 o 
  -3   4   6      475.93      512.01      9.63 o 
  -2   4   6     1044.21     1050.74     20.47 o 
  -1   4   6      957.34      904.00     17.39 o 
   0   4   6      193.75      188.71      4.64 o 
   1   4   6      318.75      280.85      6.09 o 
   2   4   6     1222.61     1154.04     19.80 o 
   3   4   6       27.93       30.83      2.36 o 
   4   4   6        8.47        6.14      1.47 o 
   5   4   6       94.67       90.40      3.30 o 
   6   4   6      397.93      399.01      8.11 o 
   7   4   6       12.61       11.83      1.70 o 
   8   4   6        0.05        0.00      1.43 o 
   9   4   6        2.25        0.00      1.84 o 
  10   4   6       51.15       56.10      3.40 o 
  11   4   6       22.11       25.69      2.43 o 
  12   4   6        0.58        0.00      1.68 o 
  13   4   6       20.67       23.50      3.71 o 
 -16   5   6       32.79       37.92      3.13 o 
 -15   5   6       19.06       22.67      2.53 o 
 -14   5   6        2.37        2.43      1.81 o 
 -13   5   6        4.20        1.70      1.76 o 
 -12   5   6        3.40        0.98      1.53 o 
 -11   5   6       39.65       38.15      2.72 o 
 -10   5   6        7.57        7.45      1.76 o 
  -9   5   6        3.91        3.29      1.53 o 
  -8   5   6        1.15        0.01      1.29 o 
  -7   5   6       48.50       53.30      2.79 o 
  -6   5   6      111.26       97.41      3.05 o 
  -5   5   6        3.96        7.64      2.25 o 
  -4   5   6      497.86      487.05      9.33 o 
  -3   5   6      502.73      485.15      9.34 o 
  -2   5   6      120.56      114.53      3.52 o 
  -1   5   6        0.76        0.00      1.28 o 
   0   5   6      225.78      218.51      5.22 o 
   1   5   6      234.78      226.94      5.31 o 
   2   5   6       34.73       30.59      2.12 o 
   3   5   6       14.60       14.37      3.31 o 
   4   5   6      120.94      115.19      3.64 o 
   5   5   6       26.96       27.63      2.40 o 
   6   5   6        0.12        0.64      1.38 o 
   7   5   6       17.96       19.75      1.94 o 
   8   5   6      132.76      126.98      4.00 o 
   9   5   6       67.18       77.15      3.24 o 
  10   5   6        7.31        6.23      2.07 o 
  11   5   6       67.26       70.11      3.82 o 
  12   5   6       56.63       66.37      9.10 o 
 -16   6   6        1.27        0.00      2.48 o 
 -15   6   6        1.25        0.00      1.76 o 
 -14   6   6        0.06        0.58      1.70 o 
 -13   6   6       21.80       19.01      2.33 o 
 -12   6   6       49.93       37.13      2.84 o 
 -11   6   6        7.33        2.19      1.76 o 
 -10   6   6       21.64       17.44      2.10 o 
  -9   6   6      151.63      138.29      4.65 o 
  -8   6   6       94.79       94.30      5.08 o 
  -7   6   6       47.80       54.30      2.46 o 
  -6   6   6      280.79      272.92      5.94 o 
  -5   6   6        0.08        1.58      1.65 o 
  -4   6   6      174.60      166.83      4.54 o 
  -3   6   6        6.25        9.04      1.69 o 
  -2   6   6        8.62        9.34      1.67 o 
  -1   6   6       12.15       11.69      1.75 o 
   0   6   6      107.79      108.44      3.57 o 
   1   6   6        0.84        0.01      1.40 o 
   2   6   6       88.74       69.72      3.02 o 
   3   6   6      182.83      182.17      4.88 o 
   4   6   6        0.01        1.73      1.52 o 
   5   6   6        1.36        0.64      1.43 o 
   6   6   6      136.34      147.36      4.43 o 
   7   6   6       33.73       39.88      2.42 o 
   8   6   6       22.49       26.10      2.23 o 
   9   6   6       30.30       35.36      2.39 o 
  10   6   6        1.70        2.15      1.65 o 
  11   6   6        4.63        4.48      3.07 o 
  12   6   6        1.36        0.00      3.10 o 
 -15   7   6        6.36        5.57      2.15 o 
 -14   7   6        9.29        9.34      2.10 o 
 -13   7   6       20.09       21.89      2.56 o 
 -12   7   6        4.69        5.16      2.77 o 
 -11   7   6        0.01        0.04      1.59 o 
 -10   7   6       73.69       74.39      3.65 o 
  -9   7   6        6.74        5.26      1.73 o 
  -8   7   6        3.60        0.12      1.80 o 
  -7   7   6       15.26       17.16      1.66 o 
  -6   7   6      197.75      194.24      7.00 o 
  -5   7   6        0.01        0.62      1.86 o 
  -4   7   6      298.18      287.03      6.37 o 
  -3   7   6      330.47      348.79      7.50 o 
  -2   7   6      204.92      207.45      7.60 o 
  -1   7   6        4.01        4.47      1.56 o 
   0   7   6       32.95       37.24      2.29 o 
   1   7   6       47.85       55.34      2.76 o 
   2   7   6       11.62       11.21      2.04 o 
   3   7   6       19.59       21.46      2.26 o 
   4   7   6       23.86       26.30      3.09 o 
   5   7   6      174.40      186.18      5.76 o 
   6   7   6       15.12       18.57      2.56 o 
   7   7   6       13.69       13.06      1.90 o 
   8   7   6        2.77        6.26      1.79 o 
   9   7   6       14.05       14.83      2.03 o 
  10   7   6        3.55        1.58      2.20 o 
  11   7   6       65.27       74.41      4.37 o 
 -14   8   6       57.22       63.83      3.87 o 
 -13   8   6       50.11       53.19      3.62 o 
 -12   8   6       23.52       23.15      3.17 o 
 -11   8   6        7.81        3.42      2.39 o 
 -10   8   6       22.65       28.98      2.48 o 
  -9   8   6      177.48      173.21      6.58 o 
  -8   8   6       88.67       85.69      3.41 o 
  -7   8   6       22.72       25.79      3.14 o 
  -6   8   6       81.39       82.68      3.75 o 
  -5   8   6        2.37        2.38      1.76 o 
  -4   8   6      119.39      115.15      3.81 o 
  -3   8   6      169.84      188.95      5.50 o 
  -2   8   6      394.86      412.70      8.64 o 
  -1   8   6      547.96      542.99     21.25 o 
   0   8   6       72.92       84.93      6.45 o 
   1   8   6       55.59       56.91      2.93 o 
   2   8   6       94.79       99.04      3.62 o 
   3   8   6      116.59      110.25      3.85 o 
   4   8   6      138.54      130.16      4.19 o 
   5   8   6        1.00        1.15      1.62 o 
   6   8   6      123.20      125.82      5.96 o 
   7   8   6        8.73       13.95      2.02 o 
   8   8   6       47.33       43.16      2.73 o 
   9   8   6       44.64       34.95      3.17 o 
  10   8   6        7.35        9.32      2.42 o 
 -12   9   6       57.44       68.52      3.87 o 
 -11   9   6       15.90       18.69      2.51 o 
 -10   9   6        6.07        2.47      2.89 o 
  -9   9   6        1.78        2.02      2.59 o 
  -8   9   6       22.03       30.17      3.04 o 
  -7   9   6       25.34       31.86      4.13 o 
  -6   9   6        4.55        6.59      2.74 o 
  -5   9   6        1.25        0.30      1.70 o 
  -4   9   6       40.01       43.64      2.60 o 
  -3   9   6       38.15       32.33      2.31 o 
  -2   9   6       42.97       50.47      5.82 o 
  -1   9   6        0.04        1.34      1.56 o 
   0   9   6      162.50      153.93      4.59 o 
   1   9   6      140.62      139.83      4.34 o 
   2   9   6       13.08       10.80      1.95 o 
   3   9   6        0.54        0.24      1.56 o 
   4   9   6       18.95       20.96      3.87 o 
   5   9   6       47.90       52.78      2.98 o 
   6   9   6        6.61        5.37      1.90 o 
   7   9   6        4.39        3.11      1.85 o 
   8   9   6       10.49       10.09      2.53 o 
 -10  10   6        0.25        0.31      2.59 o 
  -9  10   6        1.34        3.14      3.29 o 
  -8  10   6        0.96        3.57      2.26 o 
  -7  10   6       33.20       31.41      3.26 o 
  -6  10   6       72.50       67.36      7.75 o 
  -5  10   6       20.86       23.09      5.62 o 
  -4  10   6       64.04       67.13      3.76 o 
  -3  10   6      116.58      123.30      4.53 o 
  -2  10   6       63.07       63.74      3.17 o 
  -1  10   6       41.27       43.84      2.76 o 
   0  10   6       42.49       44.39      2.81 o 
   1  10   6        0.50        0.82      1.65 o 
   2  10   6       63.85       60.79      3.13 o 
   3  10   6       21.88       24.20      2.35 o 
   4  10   6        0.84        0.55      1.76 o 
   5  10   6        1.19        0.06      1.77 o 
   6  10   6        2.66        0.00      1.88 o 
  -8  11   6        6.13        9.71      2.75 o 
  -7  11   6        0.32        0.00      2.36 o 
  -6  11   6        6.42       15.10      3.10 o 
  -5  11   6       43.80       54.09      4.51 o 
  -4  11   6       45.53       55.07      4.51 o 
  -3  11   6       10.21       12.65      2.16 o 
  -2  11   6        0.02        0.00      1.65 o 
  -1  11   6        0.20        0.00      2.46 o 
   0  11   6        2.33        0.00      1.65 o 
   1  11   6        0.01        0.00      1.63 o 
   2  11   6        0.88        0.00      1.56 o 
   3  11   6        0.62        0.00      1.72 o 
   4  11   6       19.07       22.83      2.73 o 
 -16   1   7        0.03        0.00      2.26 o 
 -15   1   7       20.49       19.67      2.85 o 
 -14   1   7      116.63      128.30      4.36 o 
 -13   1   7      162.18      166.52      4.98 o 
 -12   1   7       41.28       41.89      2.24 o 
 -11   1   7        2.14        1.36      1.48 o 
 -10   1   7      147.20      149.31      4.80 o 
  -9   1   7       13.77       15.90      2.35 o 
  -8   1   7       96.67       92.02      3.43 o 
  -7   1   7       23.43       19.59      1.79 o 
  -6   1   7      196.01      183.65      4.70 o 
  -5   1   7        3.81        2.91      1.28 o 
  -4   1   7      165.11      167.09      3.74 o 
  -3   1   7      124.92      137.99      3.35 o 
  -2   1   7      174.36      157.03      3.60 o 
  -1   1   7       87.11       93.77      2.72 o 
   0   1   7       12.54       11.42      1.59 o 
   1   1   7       72.74       69.49      2.80 o 
   2   1   7      113.08      107.84      3.58 o 
   3   1   7       30.64       35.72      2.96 o 
   4   1   7       10.08        2.98      1.48 o 
   5   1   7        0.98        2.00      1.50 o 
   6   1   7        0.14        0.00      1.57 o 
   7   1   7        4.32        1.80      2.24 o 
   8   1   7        1.22        0.84      1.75 o 
   9   1   7       49.97       53.99      3.16 o 
  10   1   7       69.23       80.48      3.71 o 
  11   1   7        1.34        0.20      1.89 o 
  12   1   7       17.70       17.96      2.40 o 
 -16   2   7      130.40      137.70      8.53 o 
 -15   2   7       46.17       57.17      3.12 o 
 -14   2   7        0.95        0.61      2.01 o 
 -13   2   7      126.54      112.32      4.87 o 
 -12   2   7      109.00      113.07      3.98 o 
 -11   2   7       25.64       25.36      1.91 o 
 -10   2   7       43.43       49.24      2.29 o 
  -9   2   7      423.31      414.30      7.53 o 
  -8   2   7       94.60       92.29      2.92 o 
  -7   2   7      414.33      391.89      8.08 o 
  -6   2   7       35.88       41.28      1.90 o 
  -5   2   7      821.01      781.25     12.43 o 
  -4   2   7      185.65      185.77      5.44 o 
  -3   2   7        0.62        0.00      1.18 o 
  -2   2   7       82.21       85.14      3.04 o 
  -1   2   7      427.99      395.07      7.94 o 
   0   2   7      215.93      209.48      4.93 o 
   1   2   7        3.48        0.00      3.34 o 
   2   2   7       75.69       63.30      2.90 o 
   3   2   7       16.89       15.64      1.91 o 
   4   2   7        2.44        0.00      1.44 o 
   5   2   7       26.78       26.09      2.14 o 
   6   2   7      224.21      205.43      5.50 o 
   7   2   7      209.95      199.39      5.70 o 
   8   2   7      267.17      262.71      6.94 o 
   9   2   7       94.11      104.75      5.48 o 
  10   2   7       47.07       46.70      3.30 o 
  11   2   7       83.97       87.54      3.94 o 
  12   2   7       22.18       27.70      2.69 o 
 -16   3   7        5.72        8.32      2.09 o 
 -15   3   7       84.94       90.46      3.91 o 
 -14   3   7       18.86       17.76      2.28 o 
 -13   3   7        3.44        2.65      1.71 o 
 -12   3   7       12.03       12.25      1.92 o 
 -11   3   7       27.62       32.55      2.28 o 
 -10   3   7       14.50       11.07      1.51 o 
  -9   3   7       40.20       45.32      2.48 o 
  -8   3   7       33.00       31.42      3.97 o 
  -7   3   7        0.86        0.00      1.11 o 
  -6   3   7      311.07      313.69      5.91 o 
  -5   3   7      215.49      218.10      6.03 o 
  -4   3   7        1.10        0.00      1.41 o 
  -3   3   7       16.40       13.97      1.62 o 
  -2   3   7       32.98       32.82      2.03 o 
  -1   3   7        3.12        0.08      1.31 o 
   0   3   7       69.10       51.91      2.55 o 
   1   3   7      274.14      292.45      7.16 o 
   2   3   7       12.07       14.79      1.65 o 
   3   3   7       38.56       35.65      2.72 o 
   4   3   7       66.17       59.69      3.26 o 
   5   3   7       96.35       91.43      3.94 o 
   6   3   7       73.82       77.45      4.36 o 
   7   3   7       44.86       44.94      3.75 o 
   8   3   7        4.31        3.64      1.86 o 
   9   3   7      105.99      124.10      4.54 o 
  10   3   7       38.17       52.59      3.14 o 
  11   3   7        2.11        1.15      2.80 o 
 -15   4   7        0.12        0.86      1.71 o 
 -14   4   7       32.78       29.19      3.30 o 
 -13   4   7       28.04       21.76      2.20 o 
 -12   4   7       41.08       47.63      2.75 o 
 -11   4   7       26.04       25.32      2.12 o 
 -10   4   7       10.69        8.92      1.62 o 
  -9   4   7      125.20      121.47      3.37 o 
  -8   4   7      128.54      131.45      4.04 o 
  -7   4   7       21.83       15.69      2.15 o 
  -6   4   7      331.32      343.29      8.41 o 
  -5   4   7      118.59      115.93      4.59 o 
  -4   4   7       13.92        9.99      1.79 o 
  -3   4   7       11.02       10.64      1.53 o 
  -2   4   7        0.94        0.00      1.37 o 
  -1   4   7       34.07       37.08      2.22 o 
   0   4   7       25.84       22.24      2.34 o 
   1   4   7      101.28       91.17      3.25 o 
   2   4   7        0.04        0.22      1.40 o 
   3   4   7      147.39      136.39      4.12 o 
   4   4   7       63.81       63.81      3.56 o 
   5   4   7        2.83        1.19      1.91 o 
   6   4   7       82.33       76.73      5.21 o 
   7   4   7       59.18       64.77      3.79 o 
   8   4   7        0.22        0.00      2.07 o 
   9   4   7        5.14        6.39      2.08 o 
  10   4   7        1.36        0.00      1.86 o 
  11   4   7        2.67        3.26      2.05 o 
 -15   5   7        1.52        2.41      1.99 o 
 -14   5   7        8.15       11.56      2.39 o 
 -13   5   7       19.37       18.24      2.38 o 
 -12   5   7       25.90       20.67      2.39 o 
 -11   5   7        1.86        1.35      1.64 o 
 -10   5   7      139.54      142.80      6.54 o 
  -9   5   7        3.77        2.61      1.64 o 
  -8   5   7       55.41       46.64      2.89 o 
  -7   5   7       11.47       11.17      2.05 o 
  -6   5   7      269.33      265.08      7.13 o 
  -5   5   7      154.31      151.35      5.90 o 
  -4   5   7        0.56        0.00      1.48 o 
  -3   5   7       33.96       37.19      2.27 o 
  -2   5   7      287.78      290.91      6.54 o 
  -1   5   7       45.74       49.27      2.66 o 
   0   5   7        5.09        5.14      2.18 o 
   1   5   7       37.62       40.48      2.50 o 
   2   5   7      189.13      185.95      4.92 o 
   3   5   7      209.27      206.47      5.25 o 
   4   5   7       18.43       25.14      4.19 o 
   5   5   7      158.33      160.25      4.69 o 
   6   5   7       61.92       61.94      3.85 o 
   7   5   7        1.75        1.18      2.08 o 
   8   5   7       10.32        5.86      2.36 o 
   9   5   7        8.14        9.36      2.36 o 
  10   5   7       70.41       67.35      3.99 o 
 -14   6   7       29.10       31.20      2.84 o 
 -13   6   7       54.73       50.06      3.63 o 
 -12   6   7       12.94       10.84      2.10 o 
 -11   6   7        1.24        1.81      2.43 o 
 -10   6   7       16.52       20.59      2.33 o 
  -9   6   7      172.67      168.14      7.11 o 
  -8   6   7      191.50      188.27      7.66 o 
  -7   6   7        2.35        0.53      1.70 o 
  -6   6   7       80.43       79.42      3.79 o 
  -5   6   7       89.16       72.12      4.12 o 
  -4   6   7       18.65       21.50      2.36 o 
  -3   6   7        4.80        2.32      1.79 o 
  -2   6   7       58.32       75.08      8.00 o 
  -1   6   7      652.06      637.22     12.15 o 
   0   6   7      619.83      599.75     12.42 o 
   1   6   7       29.95       28.83      2.26 o 
   2   6   7       43.64       42.92      2.53 o 
   3   6   7       80.76       80.08      4.25 o 
   4   6   7      176.68      178.74      5.09 o 
   5   6   7       18.51       25.98      2.25 o 
   6   6   7       96.46      103.32      3.78 o 
   7   6   7       71.69       75.79      5.33 o 
   8   6   7        2.67        8.94      2.66 o 
   9   6   7        1.53        0.00      2.07 o 
 -13   7   7        2.76        0.78      1.87 o 
 -12   7   7       17.63       23.06      3.24 o 
 -11   7   7       18.75       22.12      3.42 o 
 -10   7   7       31.76       37.01      3.91 o 
  -9   7   7       22.26       21.63      3.29 o 
  -8   7   7        1.32        0.00      2.32 o 
  -7   7   7       28.54       36.95      3.69 o 
  -6   7   7      109.82      109.07      4.30 o 
  -5   7   7      105.34      104.35      9.53 o 
  -4   7   7        9.53        6.68      2.94 o 
  -3   7   7       25.66       23.78      2.46 o 
  -2   7   7      109.59      103.79      3.82 o 
  -1   7   7       41.32       49.00      2.70 o 
   0   7   7       21.13       26.19      2.52 o 
   1   7   7       53.22       57.24      2.95 o 
   2   7   7       50.82       46.11      2.74 o 
   3   7   7       36.82       37.31      2.59 o 
   4   7   7        0.56        0.00      1.53 o 
   5   7   7       94.60       97.75      5.07 o 
   6   7   7      116.82      129.41      4.35 o 
   7   7   7       41.33       39.99      2.73 o 
   8   7   7        3.77        5.79      2.30 o 
 -11   8   7        0.83        0.00      2.59 o 
 -10   8   7        0.38        0.53      2.59 o 
  -9   8   7        8.64        2.71      2.74 o 
  -8   8   7        2.47        4.84      2.74 o 
  -7   8   7        1.40        2.71      2.47 o 
  -6   8   7        4.76        5.81      2.74 o 
  -5   8   7        1.40        1.22      2.94 o 
  -4   8   7       35.19       39.90      5.11 o 
  -3   8   7       21.79       22.60      2.44 o 
  -2   8   7        0.30        1.75      1.64 o 
  -1   8   7        0.14        0.80      1.79 o 
   0   8   7        9.55       15.41      2.10 o 
   1   8   7        6.72        8.62      2.12 o 
   2   8   7        2.79        2.16      1.63 o 
   3   8   7        4.16        7.96      1.87 o 
   4   8   7        1.55        2.47      1.73 o 
   5   8   7       23.96       21.16      2.27 o 
   6   8   7       37.56       42.95      2.82 o 
   7   8   7        8.51        7.31      1.98 o 
 -10   9   7       35.51       37.56      4.24 o 
  -9   9   7        7.14        6.46      2.87 o 
  -8   9   7        0.12        0.00      2.59 o 
  -7   9   7        8.24       11.62      3.14 o 
  -6   9   7       60.33       64.33      4.93 o 
  -5   9   7       61.29       57.31      5.23 o 
  -4   9   7       15.30       13.63      2.76 o 
  -3   9   7        8.75        7.56      2.13 o 
  -2   9   7       11.32       13.97      2.38 o 
  -1   9   7        4.61        5.95      1.87 o 
   0   9   7        4.38        6.52      2.40 o 
   1   9   7       18.71       20.72      2.35 o 
   2   9   7       15.07       19.03      2.23 o 
   3   9   7        1.07        0.00      1.85 o 
   4   9   7       27.15       36.31      2.67 o 
   5   9   7      116.65      130.33      4.66 o 
  -7  10   7       22.30       22.25      3.69 o 
  -6  10   7        1.68        4.02      2.87 o 
  -5  10   7       11.13       16.06      3.42 o 
  -4  10   7        4.48        6.01      2.74 o 
  -3  10   7        0.66        0.65      2.08 o 
  -2  10   7       12.39       17.33      2.53 o 
  -1  10   7       56.72       55.54      3.17 o 
   0  10   7       55.77       60.84      3.23 o 
   1  10   7       10.46        8.97      2.15 o 
   2  10   7        0.82        2.32      2.68 o 
 -14   0   8       75.82       75.16      8.14 o 
 -13   0   8       29.96       38.19      3.91 o 
 -12   0   8        9.75       11.78      2.87 o 
 -11   0   8        5.59        2.42      2.32 o 
 -10   0   8       10.95       18.11      4.26 o 
  -9   0   8       26.26       20.41      3.01 o 
  -8   0   8       82.00       82.13      4.79 o 
  -7   0   8      690.21      701.18     27.51 o 
  -6   0   8      470.34      473.44     18.98 o 
  -5   0   8      179.79      200.30     10.46 o 
  -4   0   8      441.74      430.43     17.43 o 
  -3   0   8      134.88      136.38      8.52 o 
  -2   0   8       23.94       19.82      5.42 o 
  -1   0   8       95.93       90.86      4.79 o 
   0   0   8      119.79      141.03      6.03 o 
   1   0   8        8.08        7.17      2.47 o 
   2   0   8       29.56       30.07      5.23 o 
   3   0   8        0.44        0.00      2.19 o 
   4   0   8        4.63        8.33      2.70 o 
   5   0   8       20.52       29.11      3.87 o 
   6   0   8        4.82        1.83      2.79 o 
   7   0   8       38.12       33.83      4.46 o 
   8   0   8      231.10      227.03     32.35 o 
   9   0   8      238.77      244.92      9.48 o 
 -14   1   8        2.51        0.00      1.73 o 
 -13   1   8      118.84      118.88      4.37 o 
 -12   1   8       14.23       20.42      1.93 o 
 -11   1   8        6.25        9.41      1.68 o 
 -10   1   8        2.39        0.00      1.44 o 
  -9   1   8       54.95       58.70      2.94 o 
  -8   1   8       64.65       71.62      3.33 o 
  -7   1   8        6.02        2.98      1.93 o 
  -6   1   8       77.26       81.75      3.80 o 
  -5   1   8       20.86       20.76      2.30 o 
  -4   1   8       10.20       10.42      2.59 o 
  -3   1   8        0.27        0.00      2.19 o 
  -2   1   8       48.17       48.86      2.68 o 
  -1   1   8      129.78      128.93      4.07 o 
   0   1   8        5.34        8.77      1.79 o 
   1   1   8       49.24       60.34      2.99 o 
   2   1   8       67.19       70.23      3.28 o 
   3   1   8        6.76        7.53      1.74 o 
   4   1   8       16.43       13.02      2.00 o 
   5   1   8       58.18       51.41      2.96 o 
   6   1   8       97.03       94.38      3.84 o 
   7   1   8      112.24      125.22      4.66 o 
   8   1   8       26.58       28.21      2.78 o 
   9   1   8       10.98       12.11      2.85 o 
 -14   2   8        1.89        0.00      1.67 o 
 -13   2   8        3.62        1.03      1.77 o 
 -12   2   8        4.85        4.61      1.77 o 
 -11   2   8        7.88        6.75      1.58 o 
 -10   2   8       42.34       41.89      2.26 o 
  -9   2   8       86.98       86.06      3.75 o 
  -8   2   8      170.61      173.35      6.80 o 
  -7   2   8       23.29       26.10      2.77 o 
  -6   2   8       22.43       20.59      2.46 o 
  -5   2   8       54.82       47.41      3.05 o 
  -4   2   8       63.43       64.26      3.43 o 
  -3   2   8       19.11       17.31      4.46 o 
  -2   2   8       31.09       25.73      2.44 o 
  -1   2   8        1.25        0.00      1.49 o 
   0   2   8        2.29        0.62      1.53 o 
   1   2   8        6.36        4.72      1.65 o 
   2   2   8        2.42        0.00      1.64 o 
   3   2   8        5.10        2.60      1.67 o 
   4   2   8       11.23        5.18      1.87 o 
   5   2   8       35.35       32.79      2.63 o 
   6   2   8       36.34       40.07      2.86 o 
   7   2   8       18.91       17.59      3.02 o 
   8   2   8        0.70        1.93      2.08 o 
   9   2   8        4.82        5.48      2.38 o 
 -14   3   8        3.34        2.44      1.76 o 
 -13   3   8        0.40        0.00      1.62 o 
 -12   3   8       48.84       50.16      2.96 o 
 -11   3   8       21.37       24.29      2.24 o 
 -10   3   8      167.58      166.27      8.29 o 
  -9   3   8      121.92      131.67      9.76 o 
  -8   3   8       12.23       12.26      2.52 o 
  -7   3   8       25.52       27.59      2.60 o 
  -6   3   8       74.92       72.41      3.72 o 
  -5   3   8      294.76      302.51      7.89 o 
  -4   3   8       44.64       49.83      3.05 o 
  -3   3   8        4.19        1.99      1.81 o 
  -2   3   8      135.65      131.15      5.75 o 
  -1   3   8      137.90      138.85      4.92 o 
   0   3   8       18.11       17.74      2.44 o 
   1   3   8       10.60        7.47      2.08 o 
   2   3   8        0.13        0.20      1.53 o 
   3   3   8       45.56       51.13      2.96 o 
   4   3   8       22.15       22.33      2.39 o 
   5   3   8       56.99       61.09      3.23 o 
   6   3   8       61.00       53.92      3.19 o 
   7   3   8       58.78       54.69      3.31 o 
   8   3   8      150.23      148.49      5.15 o 
 -13   4   8        0.94        2.55      1.76 o 
 -12   4   8      104.49      110.47      4.12 o 
 -11   4   8       58.73       55.67      4.36 o 
 -10   4   8        0.56        1.21      2.52 o 
  -9   4   8       62.71       59.29      3.34 o 
  -8   4   8      150.36      147.43      5.18 o 
  -7   4   8      185.29      178.83      5.81 o 
  -6   4   8       61.20       50.78      3.57 o 
  -5   4   8       26.30       21.25      2.44 o 
  -4   4   8       57.86       55.29      3.20 o 
  -3   4   8       74.74       77.50      3.93 o 
  -2   4   8       29.64       23.05      2.41 o 
  -1   4   8       69.88       71.00      3.19 o 
   0   4   8      289.03      257.88      8.89 o 
   1   4   8      224.71      211.85      6.92 o 
   2   4   8       27.51       33.06      2.91 o 
   3   4   8       31.13       24.38      2.72 o 
   4   4   8      136.28      151.81      5.48 o 
   5   4   8       54.12       63.90      3.92 o 
   6   4   8        0.01        0.00      1.91 o 
   7   4   8       15.39       13.64      2.42 o 
   8   4   8       46.47       48.88      3.23 o 
 -12   5   8        0.25        0.00      2.52 o 
 -11   5   8        2.28        2.52      2.47 o 
 -10   5   8        3.12        0.39      2.47 o 
  -9   5   8        7.49       11.19      4.07 o 
  -8   5   8       57.29       58.48      3.41 o 
  -7   5   8       46.87       41.68      2.96 o 
  -6   5   8       58.33       57.64      3.34 o 
  -5   5   8      149.43      143.49      5.12 o 
  -4   5   8        8.11        8.55      2.08 o 
  -3   5   8       45.97       42.32      2.91 o 
  -2   5   8      108.53      108.26      4.40 o 
  -1   5   8      106.21      115.64      4.67 o 
   0   5   8       43.01       45.02      2.68 o 
   1   5   8        3.24        0.27      2.05 o 
   2   5   8        0.99        2.22      2.21 o 
   3   5   8       32.32       36.59      3.09 o 
   4   5   8       69.34       71.38      4.10 o 
   5   5   8       16.89       16.86      2.63 o 
   6   5   8        7.66        9.59      2.63 o 
   7   5   8       50.33       51.94      3.77 o 
 -11   6   8       19.44       17.41      3.42 o 
 -10   6   8        3.05        0.00      2.47 o 
  -9   6   8       16.79       17.70      4.84 o 
  -8   6   8       22.88       19.97      3.29 o 
  -7   6   8       17.65       15.19      2.38 o 
  -6   6   8        0.13        0.00      1.79 o 
  -5   6   8       41.78       46.40      3.12 o 
  -4   6   8        0.02        0.00      1.68 o 
  -3   6   8        5.15        4.31      1.99 o 
  -2   6   8        2.57        2.22      1.93 o 
  -1   6   8        2.22        0.00      2.85 o 
   0   6   8        4.48        5.59      1.83 o 
   1   6   8       19.22       13.28      2.35 o 
   2   6   8       40.46       41.57      3.26 o 
   3   6   8        0.27        2.31      2.15 o 
   4   6   8        0.13        0.00      2.18 o 
   5   6   8        4.46        1.78      2.26 o 
   6   6   8       33.25       31.38      3.13 o 
 -10   7   8       20.98       22.29      3.56 o 
  -9   7   8       17.88       19.92      3.42 o 
  -8   7   8        2.29        0.19      2.19 o 
  -7   7   8        2.25        0.00      2.32 o 
  -6   7   8        1.45        0.00      2.80 o 
  -5   7   8        1.99        1.33      1.86 o 
  -4   7   8       24.07       18.23      2.46 o 
  -3   7   8        6.10        3.98      1.99 o 
  -2   7   8       64.30       59.70      3.58 o 
  -1   7   8      135.54      135.75      5.13 o 
   0   7   8       72.40       77.16      3.97 o 
   1   7   8       23.54       16.31      2.17 o 
   2   7   8        1.99        1.29      1.81 o 
   3   7   8       69.12       70.64      4.87 o 
   4   7   8       15.48       17.82      2.76 o 
   5   7   8       42.97       47.49      3.62 o 
  -8   8   8       40.51       38.96      4.11 o 
  -7   8   8       60.86       64.94      4.93 o 
  -6   8   8        8.54        9.10      3.01 o 
  -5   8   8        7.23        5.81      2.15 o 
  -4   8   8        0.41        0.80      1.91 o 
  -3   8   8        0.29        1.38      1.99 o 
  -2   8   8        0.09        0.81      1.99 o 
  -1   8   8       72.40       73.25      4.10 o 
   0   8   8      177.19      174.44      5.89 o 
   1   8   8       75.28       86.63      3.87 o 
   2   8   8       11.81       14.99      2.39 o 
 -11   1   9       92.78      106.07      5.32 o 
 -10   1   9       23.24       24.49      4.13 o 
  -9   1   9        0.12        0.00      2.47 o 
  -8   1   9       23.70       26.99      3.29 o 
  -7   1   9       23.33       18.98      4.26 o 
  -6   1   9       10.35        8.14      4.26 o 
  -5   1   9       61.78       59.82      4.51 o 
  -4   1   9       27.79       29.91      3.68 o 
  -3   1   9        3.97        4.06      3.87 o 
  -2   1   9       31.68       35.80      3.69 o 
  -1   1   9      161.54      171.80      6.98 o 
   0   1   9      124.95      135.17      9.12 o 
   1   1   9       35.19       41.05      2.76 o 
   2   1   9        0.81        1.99      2.74 o 
   3   1   9       47.83       60.46      3.69 o 
   4   1   9       61.79       68.77      3.45 o 
   5   1   9        6.22        6.32      2.17 o 
 -11   2   9        5.11        6.82      2.98 o 
 -10   2   9       13.92       16.04      2.60 o 
  -9   2   9       13.24       13.31      4.14 o 
  -8   2   9        2.84        8.14      3.49 o 
  -7   2   9      214.54      230.94      8.49 o 
  -6   2   9      296.45      306.03     10.27 o 
  -5   2   9       19.19       18.00      3.49 o 
  -4   2   9       21.91       18.63      3.14 o 
  -3   2   9       74.10       79.58      4.93 o 
  -2   2   9       74.11       75.11      5.04 o 
  -1   2   9        1.26        7.91      8.52 o 
   0   2   9       44.75       54.53      8.56 o 
   1   2   9       69.67       79.89      4.64 o 
   2   2   9       52.86       65.39      3.34 o 
   3   2   9       39.86       58.77      3.58 o 
   4   2   9        0.12        3.03      2.63 o 
   5   2   9       10.30       16.00      2.45 o 
 -10   3   9        0.28        0.00      1.82 o 
  -9   3   9        2.32        2.60      3.22 o 
  -8   3   9       56.14       58.71      3.88 o 
  -7   3   9       96.53      118.07      5.06 o 
  -6   3   9       19.76       23.98      3.42 o 
  -5   3   9       88.84       90.67      5.21 o 
  -4   3   9       19.67       17.41      3.14 o 
  -3   3   9        6.13        3.40      2.42 o 
  -2   3   9        0.66        0.00      2.32 o 
  -1   3   9        2.61        1.21      3.10 o 
   0   3   9       20.29       15.10      3.20 o 
   1   3   9        5.23        6.38      2.63 o 
   2   3   9        4.36        1.77      1.88 o 
   3   3   9       22.67       23.99      2.53 o 
   4   3   9       22.88       32.85      2.79 o 
   5   3   9        7.98       11.54      2.39 o 
 -10   4   9        3.16        4.18      2.59 o 
  -9   4   9        5.66        5.50      2.13 o 
  -8   4   9       20.83       17.54      2.53 o 
  -7   4   9       47.61       48.19      3.28 o 
  -6   4   9       25.44       25.49      2.75 o 
  -5   4   9        0.23        0.00      3.49 o 
  -4   4   9       11.83        5.24      2.87 o 
  -3   4   9       22.09       15.19      2.98 o 
  -2   4   9       29.02       29.81      3.42 o 
  -1   4   9        1.13        0.43      2.42 o 
   0   4   9        3.05        0.00      3.10 o 
   1   4   9        0.03        0.00      2.59 o 
   2   4   9       11.75        8.73      2.15 o 
   3   4   9        7.17        4.75      2.17 o 
   4   4   9        0.48        0.00      2.04 o 
  -8   5   9       13.97       12.59      2.44 o 
  -7   5   9        6.97        9.37      2.38 o 
  -6   5   9       10.15        7.09      2.30 o 
  -5   5   9        0.55        0.00      1.93 o 
  -4   5   9      104.44      102.42      5.61 o 
  -3   5   9      141.03      132.92      6.16 o 
  -2   5   9        0.87        0.00      2.59 o 
  -1   5   9       35.66       36.23      3.81 o 
   0   5   9       28.78       35.27      3.81 o 
   1   5   9       33.18       36.39      3.97 o 
   2   5   9       27.90       30.48      5.33 o 
  -6   6   9       69.49       73.96      3.94 o 
  -5   6   9        4.35        2.95      2.15 o 
  -4   6   9        4.93        6.61      2.15 o 
  -3   6   9        1.39        1.61      2.70 o 
  -2   6   9       24.20       24.57      3.42 o 
  -1   6   9        0.52        0.77      2.59 o 
   0   6   9       53.39       51.19      4.38 o 
  -4   0  10       22.62       27.89      5.42 o 
  -3   0  10        8.13        9.30      4.65 o 
  -2   0  10       99.87      109.64      8.91 o 
  -3   1  10        8.95        7.85      7.36 o 
                                                 
